# Supplementary material for: Circadian neurons in the paraventricular nucleus entrain and sustain daily rhythms in glucocorticoids
Source: Nat Commun. 2021 Oct 1;12:5763. doi: 10.1038/s41467-021-25959-9 (PMC8486846; doi:10.1038/s41467-021-25959-9)
Supplement: Supplementary file 4 — Source Data [file 41467_2021_25959_MOESM4_ESM.xlsx]

## Sheet: Figure 1
	LL normalized Per2 expression					LD normalized Per2 expression									DD normalized Per2 expression								Per2 amplitude (AU)				Phase (ZT/CT, h)
CT/Animal	A	B	C		ZT/Animal	A	B	C	D	E	F	G		CT/Animal	A	B	C	D	E	F	G		LL	LD	DD		LD	DD
12	63.8123	117.159	81.398		12	151.396	109.169	139.84	111.363	138.673	130.487	153.47		0	133.7	121.525	95.8925	75.2461	102.971	54.0763	66.3241		24.4435	43.9911	29.8989		6	3.625
12.25	57.9188	121.423	35.5761		12.25	143.913	98.1336	100.106	118.938	143.298	60.4311	172.001		0.25	145.895	130.773	118.759	72.1251	95.1522	68.9025	62.5179		15.2154	36.9399	12.9034		7.75	3.5
12.5	78.4445	139.586	20.1555		12.5	117.143	143.411	147.951	124.796	138.41	43.2699	153.47		0.5	122.052	126.953	80.2219	98.7505	76.6842	90.9244	55.4305		9.99565	38.3847	26.2787		8.75	8
12.75	63.3043	146.712	80.0267		12.75	122.52	93.0997	114.369	126.06	119.128	93.7795	87.3818		0.75	35.1377	125.536	109.673	162.861	77.6967	113.313	59.6304			43.5942	26.4681		4	5.625
13	65.2349	144.534	135.745		13	127.895	64.9936	104.229	113.092	94.183	138.088	19.973		1	85.6297	125.838	108.422	188.989	95.3209	137.215	72.5803			34.1594	17.1541		3.5	3.875
13.25	87.2847	139.59	114.395		13.25	117.177	101.691	105.184	82.5151	74.2652	108.193	0		1.25	77.5097	108.944	84.1755	126.922	114.31	161.171	86.6676			53.7717	49.0414		5.375	5.625
13.5	47.3512	129.797	86.9867		13.5	106.438	135.849	99.9438	51.0971	50.8785	50.8824	12.6322		1.5	143.755	124.713	113.605	68.9013	123.124	174.003	99.4993			34.6863	38.9323		6.25	7
13.75	41.5593	115.006	126.93		13.75	134.323	79.536	84.9037	34.6246	21.8546	31.9894	24.7613		1.75	83.8581	128.445	84.8943	101.836	117.516	166.976	108.748
14	0	96.1166	163.422		14	142.88	118.789	96.952	27.1137	21.6812	34.1661	43.2997		2	55.5117	100.187	117.68	155.193	106.199	139.969	103.507
14.25	48.3673	77.2762	123.743		14.25	116.058	80.375	86.7635	17.8849	68.3101	23.8598	73.7808		2.25	128.459	104.27	29.7597	144.873	103.16	103.982	82.1614
14.5	78.2412	78.8384	76.1975		14.5	79.6708	59.0088	86.4401	8.19806	118.616	11.5691	79.5566		2.5	145.128	107.995	93.2328	113.007	116.119	85.6337	73.7178
14.75	61.4753	107.595	93.067		14.75	104.12	81.214	45.4437	2.85357	126.372	12.6755	39.4429		2.75	62.7459	138.193	124.89	120.197	140.72	101.232	96.9793
15	69.6042	120.164	115.354		15	103.066	116.155	50.0528	3.8843	89.2975	24.2206	0.316736		3	45.62	135.036	101.701	153.005	161.959	127.027	117.725
15.25	55.9882	86.2618	81.3463		15.25	127.705	85.4089	64.6077	10.8608	36.2798	39.638	6.61419		3.25	84.7439	126.721	94.958	177.386	164.232	135.431	105.379
15.5	28.3498	56.1218	53.4288		15.5	94.4246	141.677	65.4972	17.7895	18.3278	48.6335	28.4503		3.5	130.689	115.65	122.231	175.686	135.347	142.463	87.1488
15.75	36.4787	77.9339	91.6181		15.75	109.389	66.5038	62.7479	20.1945	61.112	47.5271	27.9659		3.75	151.845	108.705	145.104	146.574	82.9464	163.787	97.0931
16	46.1319	113.234	129.215		16	79.2492	115.109	93.2324	22.8572	116.055	61.309	29.2142		4	150.472	135.798	83.5285	114.639	52.9477	162.778	132.666
16.25	34.04	115.003	100.803		16.25	94.2138	32.2731	58.3814	30.6735	127.037	103.162	57.7391		4.25	151.343	98.5872	112.979	106.016	75.353	116.847	172.548
16.5	65.3365	101.477	66.7278		16.5	92.9492	78.2496	56.7642	42.3646	100.812	126.837	85.0529		4.5	138.705	135.992	113.921	120.067	108.269	81.7615	186.902
16.75	88.9105	101.904	89.8587		16.75	79.0384	15.8848	76.1708	52.8723	70.0446	96.9063	82.3141		4.75	141.835	130.755	89.6386	140.988	106	107.57	163.308
17	75.2945	116.688	118.239		17	68.2892	35.4053	59.8369	51.727	57.7297	63.1851	62.6205		5	151.712	132.393	91.6514	148.742	90.4274	158.383	137.395
17.25	61.5769	132.854	94.8264		17.25	83.0431	77.9699	79.2435	36.7815	71.9236	77.1113	49.7462		5.25	112.027	112.024	106.862	133.815	96.6709	183.085	145.021
17.5	88.3008	120.427	55.8609		17.5	94.8461	42.9002	78.8392	30.1486	85.5972	105.249	54.3295		5.5	74.5569	111.594	122.058	121.672	118.174	189.096	171.594
17.75	66.8607	69.2068	49.8324		17.75	87.2584	82.892	90.8874	48.8448	74.5254	105.228	74.2653		5.75	113.74	118.039	125.192	133.834	137.484	195.869	187.217
18	57.8172	39.8538	70.0396		18	95.6892	103.263	80.6181	73.0095	72.0971	100.334	88.5929		6	130.364	138.923	117.35	137.799	153.931	189.468	183.463
18.25	48.8754	77.3466	91.1265		18.25	88.1015	82.6682	82.7205	79.6233	106.168	119.286	80.5813		6.25	137.982	139.176	132.546	107.914	166.99	161.511	164.314
18.5	30.5852	119.321	96.1459		18.5	89.9984	29.5883	88.5425	78.6212	129.278	142.415	68.769		6.5	123.056	111.229	151.034	87.1812	163.307	139.506	142.146
18.75	47.8593	101.867	80.8806		18.75	95.2677	61.8614	91.8577	85.1205	99.7622	146.055	72.5698		6.75	74.4093	127.294	121.253	114.494	138.033	145.898	130.395
19	18.6966	60.3151	59.1727		19	100.537	98.4356	98.8926	89.3961	58.5102	137.522	73.315		7	111.23	116.533	122.195	163.429	116.299	164.893	125.906
19.25	32.9223	49.18	51.2295		19.25	96.1108	45.3613	73.9067	82.5151	53.8271	130.875	53.9942		7.25	143.607	123.654	145.061	191.117	117.349	172.991	122.288
19.5	22.3546	76.4305	73.0409		19.5	75.4554	32.3849	70.9957	80.3391	73.2245	126.765	33.7231		7.5	148.951	111.515	145.995	174.28	116.268	170.186	132.902
19.75	41.2545	121.678	117.127		19.75	80.7246	33.0561	91.6152	94.7024	87.5919	121.323	35.7539		7.75	120.487	105.906	126.091	119.488	91.3461	164.536	163.553
20	38.4093	132.475	136.34		20	118.052	43.124	92.4238	109.473	87.6208	116.016	62.2852		8	143.843	102.359	122.64	84.9634	70.197	154.64	182.579
20.25	63.5075	81.5517	98.7333		20.25	129.665	2.85256	93.3132	108.413	77.0982	109.838	99.8091		8.25	110.876	116.691	114.798	112.435	81.709	141.594	166.83
20.5	60.6624	45.4683	36.5851		20.5	48.0554	32.4968	94.1218	96.2485	74.6699	87.6582	122.322		8.5	120.708	123.111	115.732	146.379	115.501	139.523	148.967
20.75	93.4749	88.0589	0		20.75	149.646	48.5494	0	87.3347	93.9228	46.565	112.333		8.75	141.806	120.59	130.928	128.16	146.682	153.887	161.199
21	79.7654	129.387	13.4801		21	206.28	85.0174	94.607	97.7469	118.162	24.0762	83.6369		9	70.5707	13.1825	166.956	101.573	151.6	164.809	176.494
21.25	87.7928	88.0002	68.9011		21.25	140.667	80.5428	33.7189	129.631	126.514	46.8898	60.1985		9.25	127.662	0	153.629	117.978	124.765	154.211	164.03
21.5	81.7977	29.8933	114.987		21.5	136.178	106.764	98.65	155.677	118.451	77.9411	48.5724		9.5	60.8266	28.4156	119.463	140.274	104.619	129.553	144.872
21.75	82.1025	34.0748	111.303		21.75	22.3415	87.7581	23.0453	149.846	104.564	76.486	47.1936		9.75	129.286	49.2823	117.105	126.495	121.69	108.057	142.623
22	94.7329	55.8517	91.7733		22	43.6292	32.0493	107.723	118.958	104	61.3451	58.3539		10	73.8187	89.3707	119.132	105.058	140.465	104.384	143.157
22.25	77.9364	41.1693	101.088		22.25	42.1538	88.9886	89.9979	84.9869	123.86	60.8521	78.0475		10.25	106.107	69.6533	70.7333	110.417	123.523	121.081	127.722
22.5	81.2896	36.3183	118.806		22.5	76.2984	38.3697	108.111	64.8019	132.773	62.3794	91.0895		10.5	79.8719	98.0464	141.84	127.17	94.2335	133.865	93.055
22.75	98.5535	82.9612	114.627		22.75	65.3384	108.945	96.5477	67.226	107.041	50.4615	87.4377		10.75	91.9781	93.4494	141.675	130.776	86.3213	123.013	52.3243
23	86.3702	126.457	108.418		23	48.0554	48.9409	102.305	85.3018	77.0404	39.9266	73.1474		11	13.8779	65.4619	136.025	126.46	103.081	112.802	41.1682
23.25	91.2476	113.567	118.397		23.25	36.8846	0	80.8607	105.789	78.0811	45.0618	60.7388		11.25	50.6396	67.3998	155.599	122.356	128.475	127.122	77.7427
23.5	74.4816	72.8832	110.881		23.5	55.0108	45.8087	65.6589	132.434	105.775	58.5791	59.6768		11.5	35.7283	63.8169	118.14	103.685	129.836	137.709	127.709
23.75	63.8123	51.5057	63.0796		23.75	66.3923	20.751	88.6233	165.732	137.548	69.4387	71.4519		11.75	43.2578	68.1435	149.783	65.7346	90.8399	117.352	146.709
0	45.4206	64.3322	23.7777		0	148.761	30.7069	107.933	171.681	147.759	71.3749	84.5312		12	32.7755	67.3097	164.972	42.2759	47.2855	96.8362	119.348
0.25	67.3688	100.169	38.1375		0.25	189.229	18.4577	130.913	134.007	126.904	67.8873	87.9967		12.25	26.7224	77.4726	138.483	60.03	39.842	104.546	61.0304
0.5	78.4445	119.943	65.46		0.5	75.2446	54.8698	107.019	108.177	106.108	84.1707	88.2762		12.5	45.62	77.3374	125.156	97.2872	64.9472	106.376	21.481
0.75	75.4977	96.4337	60.3111		0.75	22.5523	40.8867	83.1248	137.93	114.586	132.704	94.704		12.75	46.3582	84.3906	123.891	122.357	97.9833	70.8282	36.3995
1	92.7718	59.7161	66.7019		1	50.1631	63.5953	41.9667	176.186	135.039	173.315	102.455		13	53.8877	75.9854	118.234	130.308	118.517	29.9009	71.3553
1.25	89.9266	50.4721	120.622		1.25	103.277	86.3039	63.6374	167.734	139.554	169.662	105.041		13.25	79.429	79.6134	103.814	127.852	116.082	20.2618	81.7239
1.5	96.2977	68.2083	143.585		1.5	156.644	103.883	75.5239	126.634	122.221	150.893	107.759		13.5	55.364	92.8635	95.9644	123.075	99.0895	29.1658	83.1676
1.75	94.9432	93.2858	77.3876		1.75	168.131	37.8104	92.3429	91.0376	93.3157	151.908	115.132		13.75	40.4527	74.8361	69.4394	120.091	84.3151	32.5617	99.5912
2	126.151	111.097	18.603		2	182.821	43.4596	14.1506	86.3898	81.1453	151.963	117.829		14	52.4113	69.1801	87.9853	105.203	79.1779	28.441	111.307
2.25	96.8871	112.813	56.8958		2.25	168.552	30.2595	113.569	117.822	102.182	127.557	109.361		14.25	50.9349	71.4109	108.623	69.9759	82.1215	22.3221	97.3512
2.5	145.143	96.9623	119.598		2.5	199.324	87.9259	106.914	149.502	123.857	100.189	104.521		14.5	51.6731	94.6212	55.7815	38.3661	87.7087	18.0979	72.4053
2.75	52.3302	74.88	117.737		2.75	133.586	71.3699	124.922	148.504	113.803	96.4012	115.1		14.75	52.4113	85.1793	77.5622	33.1645	88.9649	18.9987	55.8242
3	60.2559	72.4721	82.7176		3	42.1538	27.4629	115.793	145.101	95.8018	113.014	123.555		15	57.5786	100.142	79.5749	42.8818	78.6716	22.5085	40.9494
3.25	144.147	101.207	73.1185		3.25	150.047	108.123	142.436	171.515	100.051	136.07	114.487		15.25	98.9186	83.8048	88.201	48.5178	58.9662	24.7552	22.3122
3.5	141.22	132.766	95.3697		3.5	161.47	107.726	114.79	188.054	111.262	161.076	107.554		15.5	77.0668	78.1261	103.39	48.8037	51.654	27.385	25.5497
3.75	128.996	136.892	132.775		3.75	172.915	98.788	135.256	159.387	110.594	182.182	122.18		15.75	104.896	76.5713	77.9935	48.7008	70.1407	32.334	64.7929
4	144.675	119.089	159.451		4	107.071	123.98	139.679	138.449	111.635	179.783	140.672		16	87.549	81.2133	100.86	50.1069	89.0212	37.3968	100.514
4.25	133.986	101.271	155.95		4.25	79.8815	98.8104	120.652	170.061	128.162	149.205	142.859		16.25	83.8581	104.408	122.626	53.6623	83.6589	39.8506	98.0118
4.5	129.505	99.4994	135.867		4.5	184.655	77.075	116.431	191.384	155.211	128.027	143.589		16.5	46.2105	98.7224	115.876	57.8007	71.8657	37.4279	84.6551
4.75	132.766	118.193	123.204		4.75	163.894	107.34	127.016	147.121	178.297	145.941	157.155		16.75	87.549	87.5454	137.642	59.8699	76.7967	30.9052	93.1731
5	47.656	148.953	123.311		5	162.44	111.166	115.38	104.423	169.532	176.103	160.375		17	63.4841	106.603	81.5158	58.8753	90.1649	27.7059	108.109
5.25	114.486	174.84	130.397		5.25	196.332	91.953	108.685	130.75	120.406	184.433	136.183		17.25	66.4369	78.5543	76.9871	57.1148	97.1771	32.9862	105.265
5.5	102.232	168.848	137.236		5.5	185.224	106.853	146.398	175.17	85.7418	177.205	113.416		17.5	132.46	93.4945	40.6141	59.9614	99.3707	38.7531	82.3364
5.75	99.2851	126.753	136.62		5.75	190.177	101.271	127.347	172.977	107.455	172.198	118.893		17.75	126.407	77.4952	83.241	70.7647	101.308	36.9309	50.9681
6	118.043	108.436	124.71		6	201.538	158.837	102.132	149.389	127.821	178.311	139.172		18	82.0864	81.7541	76.484	89.079	99.907	34.6324	37.537
6.25	76.3106	154.033	107.008		6.25	167.899	152.388	91.696	142.988	92.275	191.961	149.304		18.25	94.0451	70.5546	77.4184	108.367	93.8772	39.2604	57.268
6.5	140.042	191.753	99.9752		6.5	182.484	156.175	122.011	131.667	58.4524	185.292	131.889		18.5	112.751	76.8868	75.0463	112.292	90.9524	40.2751	80.9802
6.75	75.0913	154.795	113.561		6.75	164.885	85.6886	120.224	97.0788	85.9152	142.581	91.2758		18.75	149.483	74.6333	78.1373	94.372	96.4646	29.5282	78.2677
7	78.3429	102.942	138.315		7	201.98	111.664	123.369	81.7802	129.948	98.3254	73.6504		19	100.63	85.0892	113.073	74.5945	100.886	25.3661	66.2366
7.25	95.495	108.423	157.409		7.25	181.156	128.231	116.642	118.639	134.675	90.4964	110.694		19.25	110.329	81.1007	130.454	74.0915	95.6209	42.3354	67.7678
7.5	103.38	140.121	153.044		7.5	160.332	162.713	122.245	168.133	115.676	117.054	161.778		19.5	32.185	78.4867	112.728	91.5826	92.3773	56.0538	67.4178
7.75	109.71	148.154	122.26		7.75	55.8538	147.69	129.078	184.414	106.31	155.898	176.642		19.75	41.929	95.1169	115.847	112.801	100.644	48.5475	49.8743
8	83.5251	150.502	105.15		8	96.1108	126.682	110.003	182.958	115.919	176.894	159.147		20	42.5196	91.1284	106.905	119.843	101.911	51.4983	31.8496
8.25	122.371	168.094	128.433		8.25	168.594	146.638	121.768	189.359	140.072	163.356	135.282		20.25	34.2519	99.8491	74.9025	104.245	82.5715	91.3489	32.6808
8.5	124.038	159.502	130.933		8.5	189.566	142.689	128.593	183.694	158.469	154.527	123.197		20.5	57.431	97.5732	24.2966	81.5681	66.5222	143.098	51.0556
8.75	108.654	100.935	67.6592		8.75	194.456	163.48	79.8904	150.148	154.263	179.606	130.594		20.75	96.4073	106.639	99.8086	71.222	76.2905	168.954	75.2052
9	62.2882	64.4144	29.1594		9	25.7138	36.6358	132.353	128.24	145.137	167.394	144.046		21	115.083	99.8942	112.799	71.5078	95.1334	148.677	92.6175
9.25	94.931	105.92	90.609		9.25	69.1323	3.63561	134.237	148.041	148.961	71.1464	145.87		21.25	142.78	99.6688	100.562	73.7371	100.111	89.4128	95.3343
9.5	118.297	153.56	157.143		9.5	170.47	105.483	149.681	161.221	144.003	4.1009	141.527		21.5	118.671	109.41	101.485	78.4814	96.2584	37.9766	83.3426
9.75	90.5363	132.529	132.408		9.75	159.236	96.3773	114.539	125.658	111.282	61.1166	140.381		21.75	121.579	115.373	113.382	86.4038	94.5522	33.4211	65.7116
10	113.866	92.8747	81.9155		10	170.533	152.981	102.831	100.839	73.08	146.159	132.697		22	72.6376	74.5657	113.209	91.9827	87.6525	53.8175	60.4617
10.25	154.278	97.3029	90.0139		10.25	149.646	152.399	126.903	137.376	55.8796	146.378	111.951		22.25	53.0018	87.0722	105.36	91.3539	72.1282	62.2555	75.949
10.5	134.219	112.763	132.097		10.5	32.2477	96.3326	132.466	157.583	59.2907	94.4409	93.6793		22.5	51.5255	77.9008	110.672	87.6042	69.9908	60.0813	89.9488
10.75	156.025	97.0327	156.392		10.75	117.516	112.805	114.58	94.7979	70.0735	62.5958	92.3006		22.75	56.6928	86.599	94.0235	85.0777	93.896	59.1702	80.5864
11	106.51	69.5591	144.687		11	99.9046	113.907	127.542	32.2673	72.2416	72.0844	101.223		23	66.2892	84.9765	62.0354	83.1343	116.434	56.0642	66.2366
11.25	151.564	59.7631	104.795		11.25	27.4	120.121	138.021	53.9125	57.9899	111.566	107.964		23.25	75.8857	117.068	70.6614	80.8135	111.554	49.4379	67.3303
11.5	143.903	77.7343	82.5106		11.5	19.3908	110.97	147.272	101.755	43.4779	137.809	109.563		23.5	121.639	113.732	71.5959	84.2432	90.1649	46.9738	56.9617
11.75	108.329	113.733	110.05		11.75	8.22	100.108	146.649	99.6365	46.311	116.042	106.815		23.75	32.185	76.0079	64.8388	97.4244	74.9968	56.5715	16.7998
12	151.829	121.575	145.774		12	0	107.156	128.746	69.8696	56.689	74.3453	98.5608		0	129.67	86.0807	72.3147	107.295	82.8714	83.3042	0
12.25	164.317	76.0546	141.313		12.25	37.0954	132.974	126.879	56.1839	61.9214	55.6087	86.2267		0.25	164.099	76.8868	64.4794	105.04	113.869	122.647	44.0557
12.5	131.831	39.2078	107.802		12.5	48.2661	93.9275	136.113	52.4905	70.247	63.7383	76.7805		0.5	61.1219	92.1199	74.1837	114.16	129.506	160.192	83.3864
12.75	86.9799	68.8426	79.768		12.75	40.2569	135.95	131.771	45.7145	88.9217	82.7877	74.2653		0.75	124.813	108.374	95.9644	146.508	103.852	180.64	57.4867
13	121.132	122.21	82.5106		13	51.4277	98.5922	170.616	52.5955	112.155	94.2365	72.6629		1	163.745	114.656	85.9007	159.86	85.6651	170.579	16.1873
13.25	102.598	141.615	119.644		13.25	46.58	130.362	168.732	79.0507	127.407	86.0227	66.1419		1.25	105.797	87.23	52.8343	121.221	117.241	135.109	21.7435
13.5	104.213	142.678	159.533		13.5	109.178	102.379	138.474	85.006	112.045	66.0112	60.1612		1.5	142.455	79.0726	84.463	61.0131	150.8	115.503	57.093
13.75	49.9931	154.798	166.496		13.75	49.7415	157.176	18.1128	44.1875	63.1644	50.5096	61.6331		1.75	129.567	95.6578	64.5513	27.0941	135.506	140.502	84.7864
14	85.7605	163.335	136.18		14	109.178	161.617	105.078	0.63943	27.3183	49.5355	68.6385		2	139.193	106.407	84.1036	45.6255	97.2896	177.135	95.19
14.25	45.5222	151.725	89.8069		14.25	117.091	73.8868	104.423	0	42.206	61.9464	76.8923		2.25	175.851	109.584	96.0362	111.662	80.4153	186.08	92.8275
14.5	78.1396	142.425	60.0007		14.5	51.0061	175.589	106.227	19.0493	83.458	68.2962	86.5993		2.5	47.9822	88.3567	110.111	173.678	97.9833	177.848	98.0949
14.75	75.0913	151.69	68.7976		14.75	94.4246	197.934	136.404	22.485	108.429	54.5263	97.2007		2.75	80.1671	90.8354	115.423	187.262	138.926	175.853	125.001
15	104.579	139.874	110.635		15	25.2923	87.1428	140.665	19.8796	97.9121	40.071	103.148		3	148.39	116.696	111.966	180.921	171.221	183.736	145.541
15.25	135.642	82.8202	158.398		15.25	39.6246	109.454	111.612	27.505	59.1173	46.0479	101.277		3.25	65.6987	108.861	72.3147	191.747	168.201	193.967	134.718
15.5	89.2153	50.0375	172.713		15.5	21.7092	129.215	112.17	35.1782	27.5784	58.8196	96.7349		3.5	160.851	116.842	106.136	192.198	135.495	189.918	122.673
15.75	72.1445	95.8347	138.027		15.75	52.2708	133.606	106.558	32.6396	34.1406	59.926	95.7101		3.75	183.986	85.968	149.834	153.575	98.3208	162.438	139.775
16	70.6203	145.985	95.9907		16	31.1938	124.338	114.507	27.4764	68.975	59.9621	98.3558		4	175.57	109.075	144.184	104.064	89.8836	129.842	158.793
16.25	89.317	126.41	90.4279		16.25	68.0784	122.738	119.989	29.4233	102.338	69.5229	102.08		4.25	169.399	118.082	146.204	77.6011	120.996	115.34	150.235
16.5	80.0703	91.0658	108.314		16.5	98.64	148.45	125.463	38.4803	110.823	66.9733	105.08		4.5	174.493	88.582	115.323	76.1607	144.999	124.606	137.408
16.75	98.6957	105.92	117.362		16.75	154.726	103.313	122.302	50.6963	88.0544	38.8082	105.937		4.75	186.348	82.1147	129.405	86.5182	122.07	149.153	144.885
17	92.5685	140.675	109.093		17	172.283	142.667	124.073	63.7712	55.7928	21.1299	104.489		5	177.918	101.422	150.078	87.3641	90.1086	170.777	150.765
17.25	115.817	147.306	87.7888		17.25	32.2477	209.322	98.7309	75.2714	40.009	42.7287	101.78		5.25	128.947	118.674	142.229	70.4103	95.0584	175.899	132.268
17.5	91.0444	125.607	57.2839		17.5	101.169	203.427	85.6315	79.8906	41.4544	69.2463	96.9771		5.5	71.0136	124.233	146.441	64.9001	119.074	171.011	104.749
17.75	105.016	93.4737	29.8321		17.75	15.8077	194.114	84.9846	77.0083	49.4619	65.1574	90.9218		5.75	125.595	95.4099	123.237	95.4695	130.001	169.23	90.2113
18	125.206	71.5794	32.6006		18	14.1215	148.948	105.208	76.7316	55.9085	52.7585	91.2945		6	139.695	82.0471	89.0636	143.944	129.248	176.46	92.53
18.25	148.486	73.2826	72.6269		18.25	44.4723	145.592	106.963	86.2562	59.0017	64.2795	101.778		6.25	160.541	93.4494	115.215	178.655	127.568	189.657	105.594
18.5	133	79.7428	108.366		18.5	36.2523	162.719	108.709	96.9929	70.1313	94.9941	110.602		6.5	161.102	125.82	84.3192	172.117	120.627	192.073	116.4
18.75	106.662	70.8629	103.036		18.75	37.7277	86.8073	109.227	98.2622	96.7269	127.502	107.163		6.75	55.807	104.55	88.5604	123.432	108.607	171.864	116.417
19	117.524	70.1112	70.6088		19	58.5938	98.7936	89.9979	89.5011	126.115	154.852	100.07		7	180.265	121.444	141.028	99.4696	120.06	151.824	118.592
19.25	114.435	96.1753	45.615		19.25	50.3738	94.5651	83.1248	76.1112	139.927	169.26	99.6414		7.25	74.9998	108.766	143.048	143.856	165.115	152.311	135.404
19.5	123.753	107.554	58.1378		19.5	109.6	107.396	93.475	67.5887	125.918	155.982	97.9459		7.5	163.361	122.219	136.298	167.017	184.038	141.885	151.981
19.75	133.061	72.4604	110.068		19.75	133.564	112.536	53.2872	69.2016	87.4184	113.615	87.5682		7.75	87.4014	122.604	155.872	94.8865	134.394	99.2983	151.526
20	119.12	40.7465	146.392		20	128.548	104.873	75.9282	69.0489	55.5327	63.1611	80.6559		8	157.721	96.5141	155.699	28.2487	83.0589	81.5337	147.449
20.25	78.8509	60.1272	121.256		20.25	62.3877	207.297	72.7746	57.6728	55.7928	29.6804	87.6613		8.25	158.267	112.022	128.111	67.861	96.8209	131.414	152.414
20.5	86.5734	89.1513	71.3332		20.5	9.06308	117.688	90.4831	51.6602	70.1891	29.0551	94.9276		8.5	165.575	117.216	137.815	138.942	128.944	188.494	142.032
20.75	91.2476	81.5282	48.6422		20.75	148.866	185.964	10.8353	65.5654	75.0457	56.6309	88.5929		8.75	53.4448	91.8044	142.027	145.442	120.844	187.687	102.461
21	92.7718	74.1048	45.7444		21	175.992	127.067	11.2396	81.0549	84.2385	77.1474	82.2395		9	128.386	114.188	156.116	121.506	101.358	153.394	78.3989
21.25	105.158	103.986	41.2682		21.25	35.8308	109.13	93.1515	79.8906	112.918	63.7744	87.4377		9.25	36.6141	67.4449	144.982	122.864	109.643	131.707	105.357
21.5	123.763	127.633	45.201		21.5	37.3061	115.937	107.237	77.5142	140.693	37.1727	81.5874		9.5	75.4427	79.8613	126.163	121.467	129.454	127.783	144.736
21.75	145.458	103.43	66.3914		21.75	64.2846	92.867	91.696	89.7779	146.247	28.6582	49.8207		9.75	84.8915	72.3123	139.159	89.159	134.362	131.184	149.304
22	133.041	67.5623	83.7008		22	52.9031	102.222	119.286	102.221	141.3	38.2911	24.1465		10	38.2381	120.486	113.763	76.8352	119.92	132.005	130.456
22.25	119.079	61.9243	81.1911		22.25	57.54	121.81	98.8118	98.5676	140	53.2876	35.1391		10.25	81.4959	110.539	159.66	120.091	93.5772	122.158	113.639
22.5	109.761	69.7353	85.1497		22.5	42.7861	107.256	89.3511	85.1873	127.318	68.7652	68.3404		10.5	64.0747	81.326	101.356	148.592	72.9906	111.18	93.8206
22.75	139.198	64.5554	113.823		22.75	47.4231	210.474	88.6233	75.5482	94.3564	79.5045	96.2504		10.75	102.844	110.58	180.161	104.981	71.9219	110.535	66.8053
23	125.227	50.8244	122.472		23	74.4015	166.036	100.186	75.7199	71.0853	75.7524	107.642		11	87.549	98.9027	116.372	59.2069	81.2028	105.374	51.7118
23.25	97.2935	43.3541	78.4743		23.25	66.1815	118.18	96.8711	86.2276	83.2846	56.8594	103.532		11.25	38.5334	69.6983	106.337	82.254	86.2463	86.0272	62.7804
23.5	67.7752	53.7139	34.567		23.5	86.8369	69.4682	98.5692	104.219	113.39	41.6223	97.7969		11.5	45.9153	82.0922	131.396	131.793	88.44	84.3292	92.0488
23.75	104.996	84.6408	43.8815		23.75	165.306	83.0598	107.682	121.349	133.831	46.3967	103.211		11.75	53.1495	69.3829	118.061	142.939	93.1835	120.078	121.317
0	123.57	120.931	84.3217		0				125.198	140.477	60.347	110.591		12	58.1692	87.613	112.411	102.024	96.8958	149.591
0.25	126.639	143.872	113.246		0.25				111.087	138.109	69.3545	108.622		12.25	49.6062	77.6529	99.0553	33.7476	96.3896	131.532
0.5	103.35	146.925	110.084		0.5				89.0334	126.667	84.9403	106.98		12.5	52.4113	79.7261	110.981	0	95.9021	88.4706
0.75	90.9427	134.554	80.2596		0.75				74.4697	109.857	115.613	115.804		12.75	50.6396	86.9595	106.423	40.1838	97.4583	57.9278
1	84.6428	121.65	71.5402		1				79.4802	98.4903	138.889	128.552		13	48.868	79.7261	132.582	104.595	93.971	47.595
1.25	135.804	119.279	116.188		1.25				104.322	99.7622	136.218	135.351		13.25	74.2616	84.5484	95.1018	127.326	79.4403	49.4793
1.5	107.851	113.984	161.976		1.5				131.088	111.334	122.368	130.292		13.5	67.9132	89.7087	102.635	103.634	56.5663	46.8599
1.75	118.663	92.6163	154.599		1.75				142.27	126.502	118.215	114.955		13.75	120.28	94.531	69.5831	60.2815	33.0173	29.0312
2	104.66	76.4775	125.168		2				141.891	138.884	129.331	107.141		14	118.523	90.3848	97.9052	29.632	19.7804	15.6441
2.25	149.573	82.7028	118.969		2.25				142.245	145.949	150.232	118.131		14.25	137.037	92.4579	67.0672	31.5526	22.0491	25.9148
2.5	127.818	79.778	126.635		2.5				141.617	152.265	159.779	125.673		14.5	49.6062	81.4387	114.036	39.2807	27.5613	40.7099
2.75	127.767	44.9985	125.411		2.75				136.796	160.744	146.258	110.455		14.75	29.9704	86.599	88.6323	25.1964	25.3677	38.8359
3	118.408	19.6039	113.732		3				147.275	165.774	143.244	94.9462		15	37.2046	80.4021	73.1054	21.0008	26.8488	34.9223
3.25	127.655	41.7096	97.155		3.25				177.459	160.042	173.907	103.083		15.25	62.4506	76.5938	85.0381	55.7544	42.9357	45.2344
3.5	101.246	86.0034	77.9827		3.5				171.919	137.331	191.298	120.956		15.5	40.305	75.2192	60.7415	92.8058	62.9036	55.4119
3.75	107.384	113.119	61.9153		3.75				100.076	101.503	154.468	128.615		15.75	40.8956	75.1967	76.9871	93.5718	73.3656	50.5354
4	118.175	111.838	65.2788		4				41.6011	80.5961	98.4216	127.635		16	50.3444	80.6725	95.4612	76.4579	71.6032	40.6167
4.25	25.0982	91.5004	91.3335		4.25				69.9937	93.547	72.3731	125.679		16.25	53.1495	91.6692	100.816	71.8165	64.4035	39.2294
4.5	133.549	81.1288	103.856		4.5				135.262	109.105	87.7424	129.554		16.5	55.807	83.3991	43.6332	76.858	70.3845	45.9592
4.75	73.059	100.432	78.2932		4.75				164.614	97.9988	128.563	139.733		16.75	85.6297	72.0194	58.8006	82.1854	98.3583	54.1073
5	136.516	123.632	53.8169		5				167.54	94.5588	153.394	136.781		17	95.0785	88.5144	71.8115	98.8191	125.492	56.9546
5.25	86.8783	120.473	69.962		5.25				171.828	128.503	135.858	110.345		17.25	100.039	98.114	72.746	129.384	127.054	50.6596
5.5	130.165	103.138	104.037		5.5				161.805	149.912	113.345	91.1081		17.5	118.523	110.467	69.2956	143.488	106.312	37.7799
5.75	154.897	93.6852	119.818		5.75				127.881	114.974	126.224	105.706		17.75	159.537	80.5373	115.193	120.7	79.7403	25.5421
6	83.5251	89.1513	115.743		6				104.263	77.3873	155.5	134.926		18	182.524	80.8302	92.0108	87.8786	60.2412	23.0676
6.25	157.844	82.9847	104.143		6.25				116.689	90.1936	167.383	149.552		18.25	52.2637	89.0552	91.867	77.4182	54.5414	35.5642
6.5	81.7977	85.2634	90.6608		6.5				140.982	102.578	150.671	142.239		18.5	82.0864	87.3201	81.8033	87.3984	59.6974	53.9728
6.75	146.829	101.509	81.1393		6.75				145.805	66.8069	114.292	121.859		18.75	120.826	89.3482	94.8142	102.39	66.7846	69.4719
7	152.946	110.644	90.9195		7				135.216	44.6343	98.8545	111.31		19	60.5314	85.5174	49.6714	109.644	67.5159	95.1279
7.25	128.051	97.4321	120.86		7.25				124.741	92.1016	130.066	125.761		19.25	60.9743	90.6326	52.8343	104.129	60.9724	135.991
7.5	171.379	90.8074	128.995		7.5				115.562	156.11	158.613	147.368		19.5	74.8522	82.3626	27.3876	103.368	57.7288	156.307
7.75	154.227	112.654	91.023		7.75				108.332	170.827	138.94	152.195		19.75	100.113	85.7427	17.3958	119.891	67.1596	129.387
8	101.419	121.181	66.3138		8				115.076	142.445	118.533	141.698		20	127.603	87.0948	54.4876	124.692	85.1026	86.1203
8.25	167.995	83.9831	105.993		8.25				139.622	104.865	146.275	127.596		20.25	166.343	93.5846	42.2674	94.8522	100.552	64.378
8.5	77.9364	48.8394	155.127		8.5				160.568	84.7589	178.272	114.964		20.5	123.986	104.534	90.3575	63.2996	102.866	57.1409
8.75	152.296	64.1208	150.912		8.75				159.741	94.7322	166.649	107.724		20.75	151.461	108.613	102.297	64.0312	89.7899	47.5846
9	136.699	108.518	128.816		9				154.185	111.944	144.051	111.471		21	102.342	102.72	80.2219	79.4074	74.6031	43.2258
9.25	166.054	140.449	133.826		9.25				161.772	110.259	150.867	125.066		21.25	62.1554	121.239	89.9262	82.5627	71.7344	51.8089
9.5	141.139	138.903	128.855		9.5				161.205	111.297	168.543	137.7		21.5	42.372	85.7652	87.554	78.47	82.5715	64.3055
9.75	147.236	107.148	83.4162		9.75				134.511	134.926	169.232	139.915		21.75	60.8266	99.8266	78.6405	79.8532	99.4982	71.1595
10	123.875	82.3386	51.954		10				112.735	138.17	163.585	131.479		22	77.0668	90.4749	78.4967	83.6944	109.606	69.9896
10.25	171.836	95.2121	82.3554		10.25				123.04	90.7718	164.802	119.083		22.25	84.301	112.428	65.1264	86.8611	105.74	65.6722
10.5	160.872	124.89	141.414		10.5				134.748	52.0348	152.4	115.473		22.5	129.714	119.594	94.5986	100.078	99.9351	70.8697
10.75	148.354	137.288	175.992		10.75				117.647	74.323	115.015	126.264		22.75	105.354	111.626	95.5331	125.674	104.12	91.6905
11	159.094	125.124	165.477		11				99.9992	106.781	94.2124	133.864		23	85.4821	83.7146	0	139.02	109.111	117.62
11.25	171.379	97.9959	119.344		11.25				110.754	92.275	120.462	122.998		23.25	106.196	122.163	88.6323	121.188	103.396	131.381
11.5	116.996	80.1422	77.517		11.5				126.742	64.1762	147.032	110.742		23.5	158.43	94.5986	89.6386	88.6102	90.8024	118.369
11.75	106.022	88.0237	75.0332		11.75				119.606	65.7373	129.533	114.263		23.75	174.626	107.594	39.0327	66.1462	81.3153	79.5562
					12			145.832	95.4182	76.2599	106.26	117.026		0	181.801	118.53	60.8134	60.5559	82.309	43.0602
					12.25			135.862	73.3245	67.9343	119.413	102.175		0.25	69.5372	96.1084	54.0563	67.861	95.7334	36.5789
					12.5			135.765	67.1974	48.2478	141.535	82.519		0.5	54.1829	100.165	58.2975	78.3213	118.476	53.5068
					12.75			148.007	81.1599	35.1235	134.892	74.9174		0.75	101.929	91.5115	61.3884	83.1571	141.232	75.829
					13			130.63	106.282	47.2649	100.514	80.2273		1	160.91	92.7959	51.3966	88.6331	145.224	110.098
					13.25			95.9816	125.325	87.4184	57.0518	90.6237		1.25	204.124	122.304	76.484	101.18	124.397	157.144
					13.5			79.8095	117.984	117.064	30.0051	93.0272		1.5	197.775	95.7479	116.904	106.058	108.74	171.934
					13.75			68.6507	80.8163	106.793	33.2762	81.0844		1.75	195.915	127.654	117.846	93.3889	123.388	130.17
					14			68.489	46.2775	88.7771	41.8749	69.0298		2	106.21	114.51	107.825	84.0031	145.051	102.44
					14.25			94.2836	43.1663	100.387	30.8109	71.6941		2.25	111.112	115.806	116.451	96.3726	145.25	144.632
					14.5			96.7094	54.1893	129.295	18.436	84.7921		2.5	134.04	100.255	108.623	117.248	136.089	179.437
					14.75			86.6827	53.6167	148.062	27.3834	96.0828		2.75	100.644	110.83	123.826	127.374	135.33	135.148
					15			66.8718	47.9191	142.286	48.6937	95.3934		3	184.384	112.809	128.067	123.919	135.152	89.4438
					15.25			79.0818	50.2477	112.745	64.4719	80.6931		3.25	191.545	122.352	105.978	113.336	125.501	123.652
					15.5			73.9875	57.0333	86.2621	60.5995	66.3469		3.5	196.432	127.079	104.734	109.085	107.654	180.862
					15.75			117.094	62.206	84.9034	36.8119	66.1792		3.75	117.977	123.21	93.5922	119.116	89.1899	187.493
					16			91.0491	66.1476	85.5972	26.0606	72.1599		4	118.361	121.746	127.471	125.72	89.8087	165.968
					16.25			113.156	69.3925	63.7715	51.0388	72.5884		4.25	163.804	99.3083	124.035	113.832	117.091	156.493
					16.5			111.806	71.0531	42.2927	73.9485	73.1474		4.5	184.458	129.47	80.0062	106.987	134.207	151.298
					16.75			106.752	70.4804	46.6579	58.4589	79.9851		4.75	196.107	114.591	123.747	125.651	113.444	136.328
					17			76.9794	65.5177	57.4695	34.0579	83.8977		5	185.226	136.503	126.889	139.211	96.2771	116.764
					17.25			112.679	57.5582	53.9138	37.4012	77.1904		5.25	181.092	119.215	100.42	120.173	121.459	101.323
					17.5			57.0068	56.2221	57.7875	52.7465	67.1294		5.5	104.882	138.371	89.2792	105.355	151.12	102.131
					17.75			61.8584	67.5219	87.7942	55.3802	63.3285		5.75	123.277	127.271	48.5932	127.058	143.814	121.776
					18			95.0113	84.3857	113.609	53.7687	66.086		6	182.214	127.17	155.93	138.755	123.102	132.71
					18.25			76.4133	95.8	108.021	59.1804	71.7127		6.25	198.351	123.974	154.686	102.05	123.124	115.783
					18.5			63.9608	93.1754	99.8201	55.4523	78.1779		6.5	180.708	99.466	111.764	72.6625	141.725	102.409
					18.75			84.742	76.9988	116.72	33.1199	83.3761		6.75	117.992	106.918	90.7888	102.599	161.537	122.87
					19			111.79	64.9546	129.15	21.5147	84.0282		7	131.87	107.499	120.261	152.125	168.508	153.696
					19.25			49.9719	70.4995	106.752	41.033	80.4137		7.25	98.4491	110.83	120.117	167.247	154.844	164.55
					19.5			113.997	78.793	74.4965	63.3415	78.0847		7.5	94.3403	92.841	134.235	145.323	122.134	163.769
					19.75			110.157	73.4199	63.9161	58.3506	81.9042		7.75	126.201	112.331	109.967	110.596	85.5713	167.262
					20			116.197	64.2961	61.2276	28.6702	92.0584		8	171.614	131.131	120.793	99.6788	75.953	173.809
					20.25			101.253	65.2887	51.0519	0	103.75		8.25	187.751	128.612	126.141	130.821	107.602	177.107
					20.5			104.82	73.1431	60.6783	17.5822	106.688		8.5	170.078	116.464	146.843	166.889	148.211	168.488
					20.75			93.5558	79.9669	106.498	97.1228	95.9337		8.75	84.8915	85.7427	137.93	166.535	161.852	144.886
					21			89.7554	82.6201	145.316	176.476	81.9042		9	159.522	105.573	121.339	138.01	155.748	128.089
					21.25			72.2895	80.969	137.441	190.635	76.4824		9.25	186.909	89.3031	68.5768	109.294	150.196	133.258
					21.5			53.6915	78.5831	104.442	147.795	79.4448		9.5	119.675	111.526	99.1294	103.908	145.098	127.994
					21.75			69.5402	79.4706	82.5619	89.8349	84.7175		9.75	97.4939	91.8044	90.2137	127.936	137.064	89.6819
					22			68.1656	83.4122	76.7513	48.2487	85.0156		10	124.872	100.969	109.831	141.794	133.736	66.4591
					22.25			71.7234	88.7376	80.2492	38.4955	77.9543		10.25	107.2	79.5233	86.6914	114.99	138.727	99.0819
					22.5			75.2813	92.7555	91.4367	48.6095	74.9919		10.5	76.0333	104.502	17.3958	101.274	141.446	146.639
					22.75			113.407	94.4543	106.853	55.7891	85.5932		10.75	42.5196	91.6467	129.167	144.794	133.254	159.281
					23			102.158	102.427	119.576	55.2479	97.2752		11	60.9743	108.378	61.029	172.895	121.997	140.991
					23.25			113.116	118.732	126.872	51.9167	97.0516		11.25	45.4723	99.6463	101.485	124.574	116.352	117.172
					23.5			80.7798	121.292	133.706	45.5428	95.4866		11.5	50.3444	98.1591	147.419	77.6469	111.824	115.046
					23.75			85.4697	96.573	142.968	37.5334	103.131		11.75	61.8601	79.4557	123.158	109.69	101.724	140.748
					0			60.5647	66.0712	148.16	41.0451	107.04		12	62.303	90.3171	116.444	171.117	83.7902	144.901
					0.25			73.9067	57.5105	141.884	60.84	96.0082		12.25	58.0215	89.5059	102.053	188.421	62.7536	89.8683
					0.5			85.9549	81.1026	121.264	66.1075	82.6308		12.5	60.679	87.6581	107.408	153.809	55.3101	23.4817
					0.75			91.8577	124.721	93.229	41.2856	81.9228		12.75	65.551	97.821	96.3238	94.2005	70.5345	2.3813
					1			105.078	151.812	79.7867	43.763	93.9215		13	63.6317	112.133	109.349	50.9758	90.3711	12.9833
					1.25			72.7746	135.852	94.6455	115.037	111.051		13.25	86.3679	110.618	90.5731	51.8103	93.3148	22.6327
					1.5			55.2278	91.8966	122.669	192.44	122.036		13.5	77.8049	97.4154	77.2747	71.645	80.1903	27.913
					1.75			69.7019	54.4661	140.367	207.679	120.831		13.75	62.303	113.09	77.1309	72.9254	62.0036	33.1726
					2			58.3814	51.2975	137.615	182.174	119.128		14	67.175	88.1989	58.3693	54.8398	42.3732	37.4589
					2.25			34.6892	87.6878	117.925	161.271	127.417		14.25	76.4762	88.7398	93.3766	33.4503	26.3051	41.0205
					2.5			87.5721	136.8	96.6112	154.325	133.828		14.5	87.9919	88.9426	105.302	20.0062	31.6111	42.2733
					2.75			99.7012	165.38	89.2975	154.835	125.815		14.75	101.87	90.1594	96.3957	21.2294	63.0161	39.5193
					3			66.0632	161.067	97.8543	149.602	111.094		15	144.995	92.7734	96.2519	35.8282	86.5838	37.0862
					3.25			88.0573	134.653	113.846	130.237	102.108		15.25	84.4486	78.8698	76.4121	54.6683	75.8405	38.4425
					3.5			139.687	120.037	128.48	114.879	102.567		15.5	62.303	87.3201	73.0336	64.58	59.8474	37.3347
					3.75			95.0922	139.686	135.048	122.843	110.263		15.75	53.5924	83.3766	70.6614	60.876	71.2844	29.6938
					4			129.345	167.868	130.052	145.1	119.32		16	51.6731	88.3792	55.2065	60.5101	88.4775	27.4368
					4.25			111.822	172.135	118.625	164.092	124.078		16.25	63.1888	96.4915	83.6004	78.5957	84.3526	39.1569
					4.5			109.081	158.994	116.908	174.89	123.344		16.5	77.0668	113.872	90.0699	100.612	80.6028	48.6614
					4.75			108.79	149.013	134.73	177.469	120.753		16.75	77.362	105.809	114.086	108.44	97.4583	42.0869
					5			107.246	149.619	159.683	169.953	124.563		17	115.94	88.8074	102.995	111.584	99.7671	34.5496
					5.25			126.701	160.225	174.094	155.635	138.035		17.25	152.288	81.0781	65.5577	120.338	62.5661	42.0559
					5.5			106.736	178.865	174.854	147.593	150.954		17.5	172.854	77.4952	34.7916	117.148	37.1047	55.1738
					5.75			102.855	195.234	166.063	154.195	152.268		17.75	157.396	78.3515	68.6487	91.1482	66.5222	59.5429
					6			128.625	183.37	148.079	165.945	142.639		18	65.2558	85.4272	49.8871	67.3122	101.724	55.6293
					6.25			40.8346	134.895	124.039	170.448	129.349		18.25	67.9132	75.9854	67.2829	69.45	90.8024	50.0695
					6.5			130.784	93.7194	107.134	172.363	121.727		18.5	70.4231	81.664	55.1346	89.8563	64.741	45.9695
					6.75			129.32	97.8996	103.066	177.435	124.76		18.75	75.2951	92.503	41.8361	108.403	65.5472	48.1748
					7			106.906	116.922	93.5181	172.614	130.709		19	75.5904	84.4132	85.6132	106.08	83.3777	66.7593
					7.25			140.051	112.989	64.9278	151.15	130.89		19.25	105.103	91.8269	89.9262	79.0416	93.9522	103.089
					7.5			128.908	108.156	38.101	137.904	130.622		19.5	105.398	114.35	77.706	56.6346	84.5776	138.251
					7.75			115.218	129.09	36.8291	152.664	136.174		19.75	119.202	95.2747	82.019	63.7454	57.3163	153.07
					8			137.31	149.613	52.6708	173.303	140.526		20	182.568	98.2041	104.928	79.133	39.6733	149.366
					8.25			138.442	143.581	70.218	173.86	136.554		20.25	176.102	99.7365	92.7296	75.9778	54.6539	136.691
					8.5			118.639	139.812	96.38	167.68	131.019		20.5	131.338	90.9706	50.9653	62.2135	86.5463	114.595
					8.75			135.878	161.9	133.212	170.809	131.021		20.75	93.3069	90.4524	54.1282	55.2857	108.993	85.261
					9			109.93	166.2	153.109	161.661	128.218		21	73.3758	90.9706	52.9781	62.1678	115.964	64.8025
					9.25			109.954	119.334	137.505	125.014	116.635		21.25	116.412	90.4524	105.489	79.9904	111.173	63.7361
					9.5			102.479	77.1706	110.32	97.4234	113.339		21.5	166.255	82.3626	83.4566	90.0621	98.9395	70.6936
					9.75			160.468	92.5551	101.208	109.982	129.469		21.75	139.503	97.6633	112.958	79.0187	85.1026	71.6462
					10			141.919	123.151	110.721	127.524	140.409		22	58.7597	98.5196	104.08	63.2424	72.1094	67.0182
					10.25			107.326	118.805	126.465	114.252	124.619		22.25	56.6928	96.6267	56.7879	61.9734	60.5599	62.7215
					10.5			128.156	107.369	139.358	109.946	102.352		22.5	50.1967	107.79	111.549	69.793	54.9914	63.0735
					10.75			130.55	124.113	143.243	148.457	97.5174		22.75	59.4979	125.489	105.963	74.08	58.4037	67.8775
					11			118.016	148.471	139.725	168.926	100.536		23	125.123	92.6382	81.7314	70.2388	65.5097	68.4055
					11.25			116.739	153.62	135.392	124.019	96.12		23.25	123.144	89.7087	112.347	60.2929	71.6782	59.5947
					11.5			136.469	142.966	126.297	86.9246	88.0712		23.5	130.187	117.031	49.7433	54.4168	83.9964	48.8892
					11.75			103.097	128.872	109.831	126.791	84.3076		23.75	125.95	108.25	53.9844	60.1672	106.499	49.0445
					12				127.637	113.433	187.404	87.0837		0	65.4034	122.16	57.2192	71.9422	121.879	75.5184
					12.25				143.824	147.759	196.545	95.3934		0.25	76.9191	102.03	74.6869	81.1908	117.833	127.39
					12.5				136.81	141.26	175.322	101.646		0.5	97.4703	102.186	64.6951	77.9212	113.948	167.536
					12.75				82.8968	53.1044	161.044	100.144		0.75	174.33	116.439	94.2392	62.3736	127.429	165.502
					13				51.1735	0	134.105	100.778		1	149.822	117.969	103.994	73.2798	142.863	143.361
					13.25				94.273	73.9183	78.4462	110.479		1.25	188.385	121.216	104.993	128.144	140.13	133.345
					13.5				133.29	155.85	28.2373	112.598		1.5	82.8246	113.46	130.131	147.863	117.224	129.594
					13.75				91.1044	122.117	15.0567	94.9276		1.75	125.831	119.799	97.1145	78.3099	86.2088	120.172
					14				24.8232	42.9865	27.9246	74.8428		2	144.035	113.514	102.527	20.4292	71.6219	120.949
					14.25				9.03791	22.8375	42.6445	72.104		2.25	99.1282	106.483	64.0481	68.1353	88.4775	142.869
					14.5				23.239	58.1344	45.4947	87.1396		2.5	94.6356	102.136	77.1309	144.133	117.946	162.215
					14.75				27.0851	103.367	35.0561	108.24		2.75	49.7538	113.25	60.5977	152.213	134.516	158.933
					15				26.2262	114.589	28.093	113.624		3	194.084	113.354	113.144	128.674	137.13	152.64
					15.25				33.6035	73.1956	38.8683	93.0458		3.25	169.429	102.79	98.7678	133.074	134.181	163.131
					15.5				44.531	29.92	51.8205	74.9546		3.5	189.773	124.565	125.034	146.907	128.499	173.313
					15.75				53.0059	37.6963	48.6095	85.2765		3.75	167.318	123.629	126.048	143.882	123.01	162.854
					16				58.3408	72.0971	40.4678	99.66		4	122.436	111.725	110.607	141.395	118.984	138.606
					16.25				61.7766	88.8349	41.8147	90.9777		4.25	97.913	123.526	79.7906	155.799	117.445	117.191
					16.5				62.8741	85.5683	40.8887	80.6745		4.5	156.865	110.922	84.1036	181.094	128.025	108.615
					16.75				62.5878	74.8434	27.9486	92.0397		4.75	175.26	130.007	99.3903	200.473	151.835	116.501
					17				72.2365	58.1344	23.6674	103.891		5	193.494	121.538	122.346	181.446	165.437	138.797
					17.25				93.9007	41.7435	43.0534	94.8717		5.25	141.909	130.917	86.0445	116.623	150.406	164.25
					17.5				95.6377	44.6054	59.5653	82.6308		5.5	191.692	109.442	95.8925	70.6961	119.779	174.185
					17.75				58.9707	72.9932	48.7538	87.3446		5.75	140.137	100.664	70.5895	94.4063	96.5771	158.936
					18				25.4913	101.283	30.8469	99.9954		6	63.7794	131.102	139.576	138.897	92.3023	128.789
					18.25				35.14	104.052	30.6184	104.972		6.25	102.446	95.8155	89.0636	142.7	107.245	102.956
					18.5				67.2165	88.1411	37.2568	100.07		6.5	152.391	119.019	102.132	117.098	129.557	99.0788
					18.75				85.8172	71.49	35.1282	89.1518		6.75	112.042	114.318	132.776	99.0363	145.361	120.399
					19				81.2171	60.7072	32.5907	75.4949		7	94.1927	126.203	42.7706	106.939	156.657	144.833
					19.25				61.3662	58.0766	39.6741	65.1544		7.25	94.6356	122.606	131.532	141.48	167.753	150.547
					19.5				48.0431	61.719	51.2673	67.1107		7.5	110.802	113.135	112.814	185.095	166.57	144.943
					19.75				57.835	69.293	62.1268	83.3202		7.75	160.792	123.956	101.773	211.224	147.101	143.511
					20				75.739	90.4827	69.2703	103.329		8	181.269	118.972	119.255	197.219	129.396	145.043
					20.25				80.6063	126.135	75.5359	114.077		8.25	116.324	123.889	179.507	146.497	131.25	144.354
					20.5				75.7581	146.784	105.396	109.281		8.5	121.033	115.148	89.4949	108.286	146.15	144.652
					20.75				71.2726	129.523	163.311	92.4496		8.75	128.046	122.149	83.9598	122.559	158.89	146.828
					21				66.6248	91.003	188.213	76.9296		9	0	63.2085	110.204	158.663	154.293	144.483
					21.25				61.3185	60.3603	136.054	74.6565		9.25	25.0984	75.3995	95.8925	171.963	130.026	134.086
					21.5				58.2263	49.1729	59.0722	85.8354		9.5	61.7125	84.2329	141.883	175.309	117.28	118.262
					21.75				59.8774	56.6601	24.0041	101.97		9.75	62.1554	99.1956	110.018	186.774	135.934	105.246
					22				72.7709	78.6303	29.9089	110.798		10	87.4014	111.36	111.053	168.585	143.711	112.462
					22.25				95.1701	102.827	48.9582	105.523		10.25	58.4644	111.524	97.8333	100.526	103.242	144.34
					22.5				101.135	105.992	65.7948	95.2257		10.5	99.36	85.8779	107.638	51.7417	51.5978	167.875
					22.75				75.0328	79.4109	70.7255	91.5926		10.75	72.6376	111.806	85.6132	77.5325	34.686	154.549
					23				45.6763	50.3003	67.0335	90.1579		11	52.7066	75.1967	109.716	118.655	41.1357	126.671
					23.25				43.5862	46.0797	65.6384	84.5685		11.25	48.5727	79.5233	132.69	108.995	47.0605	112.402
					23.5				57.5678	56.5156	56.9796	85.8913		11.5	24.0649	85.5174	131.539	84.8262	58.4975	95.6456
					23.75				66.3957	61.8636	38.9886	100.629		11.75	28.9369	76.729	122.705	95.721	82.084	59.6361
					24				70.4041	62.9332	58.8196	107.07		12	27.0177	84.0752	131.424	117.985	103.152	29.4557
														12.25	29.5275	83.8724	133.567	118.829	108.578	28.1615
														12.5	41.1909	86.1032	114.87	110.5	102.521	39.2087
														12.75	41.4861	84.9089	131.266	109.576	93.0335	40.6685
														13	62.0077	92.3452	119.154	108.868	83.0214	34.4668
														13.25	46.6534	100.097	78.4967	97.7445	72.4281	30.6774
														13.5	42.5196	90.9706	85.0381	72.491	54.9351	34.4978
														13.75	63.0412	84.2554	58.6569	38.0689	30.205	46.4872
														14	42.9625	91.2411	60.8134	14.3587	18.9554	59.5222
														14.25	52.4113	83.4217	76.1245	15.0218	34.161	65.4134
														14.5	32.4802	87.6356	100.226	24.8305	54.8789	64.026
														14.75	44.1436	95.0043	70.5895	24.8305	56.7913	58.9735
														15	49.0156	81.7316	103.433	19.526	36.5797	53.7036
														15.25	49.4586	89.1228	109.967	19.6632	7.64967	50.2351
														15.5	38.3857	95.7254	100.059	25.6079	0	43.7435
														15.75	47.8345	89.0102	106.603	35.7711	29.755	32.1165
														16	52.5589	89.8439	57.2192	48.5636	63.991	28.7516
														16.25	79.8719	79.3204	43.9927	62.9909	69.0158	42.2526
														16.5	136.594	91.8495	83.4566	87.1469	63.841	55.2152
														16.75	103.08	94.7339	49.3839	121.14	74.9218	51.4879
														17	60.3837	90.0918	47.1555	136.774	91.2148	40.6271
														17.25	56.2499	104.66	76.7715	114.594	96.3709	37.2829
														17.5	45.3247	98.6323	44.9271	80.9279	90.7836	46.3629
														17.75	70.4231	90.2045	64.6232	66.6492	82.759	63.4151
														18	61.5648	80.695	48.1619	63.4596	90.6524	67.1942
														18.25	61.7125	79.7486	47.0118	55.7315	120.119	48.5682
														18.5	73.0805	110.512	88.7041	51.7417	136.337	42.0869
														18.75	102.446	105.131	98.5522	60.3158	111.755	75.7358
														19	167.864	121.065	87.554	73.1769	73.5343	123.265
														19.25	129.611	103.61	59.0163	80.7335	58.2725	146.557
														19.5	163.553	98.2041	48.0181	78.8815	65.0972	134.239
														19.75	166.063	91.4439	89.6386	70.5018	78.7279	96.8155
														20	44.5865	97.7084	85.2537	72.4795	93.6335	63.8914
														20.25	64.9605	93.3367	96.18	92.8858	104.694	59.3359
														20.5	53.74	94.4409	76.484	105.365	103.04	69.8032
														20.75	83.2675	126.487	83.0253	87.4556	88.7025	72.0603
														21	83.5628	131.043	69.8707	60.8074	75.1843	70.6833
														21.25	79.1337	126.665	53.3375	52.5077	76.0092	75.2595
														21.5	153.587	130.502	7.26023	54.9198	94.1585	71.2838
														21.75	86.2203	99.9843	62.1073	53.8795	121.371	53.6621
														22	38.9763	83.8949	66.4922	55.1027	140.388	56.0227
														22.25	41.3385	84.323	82.9535	65.6088	138.782	100.106
														22.5	63.927	86.4638	101.571	77.7612	122.369	152.933
														22.75	82.0864	84.4583	84.0317	83.5572	105.534	173.021
														23	100.261	128.884	87.2665	88.8274	95.6772	153.96
														23.25	109.399	99.0154	47.8025	97.8245	94.4022	111.857
														23.5	129.832	97.0323	53.2656	95.1837	105.725	73.4994
														23.75	150.162	79.2303	70.8052	72.6282	124.933	59.8225
														0	71.4565	101.97	105.927	56.5089	124.442	64.0674
														0.25	85.0392	113.685	66.4203	69.3929	92.1336	70.7972
														0.5	159.685	131.282	79.5749	91.1825	70.2907	80.281
														0.75	184.709	120.364	87.2665	96.99	94.8709	97.3746
														1	182.598	104.958	110.319	97.653	134.788	121.56
														1.25	61.1219	121.505	149.812	108.643	149.62	148.129
														1.5	45.62	115.341	118.011	115.175	144.359	167.321
														1.75	90.9447	121.651	149.827	105.479	138.258	170.53
														2	84.4486	123.17	113.633	105.69	144.605	157.566
														2.25	163.449	102.619	138.872	133.008	163.821	135.823
														2.5	172.736	126.75	135.594	151.262	162.713	118.406
														2.75	67.175	105.151	133.408	129.266	121.176	115.229
														3	168.779	85.968	93.9516	94.7836	88.6087	123.957
														3.25	157.78	107.342	118.083	85.455	109.64	136.547
														3.5	137.79	89.5285	59.9508	100.967	144.116	150.023
														3.75	169.591	89.9341	143.343	124.304	143.99	162.361
														4	187.898	132.625	165.296	145.333	134.914	165.368
														4.25	183.661	117.901	146.671	155.138	147.809	156.312
														4.5	125.359	129.995	118.169	139.374	152.519	151.017
														4.75	87.4014	102.891	125.868	99.9029	122.567	160.421
														5	146.176	129.081	163.183	77.121	88.29	165.721
														5.25	141.939	125.013	137.98	98.0189	83.6402	150.66
														5.5	92.7163	134.354	159.948	120.717	107.118	135.668
														5.75	153.75	90.0467	158.877	104.907	137.782	141.803
														6	72.9329	123.465	136.967	86.6439	143.294	156.062
														6.25	129.508	110.456	100.795	106.739	109.992	160.056
														6.5	147.8	123.92	119.477	141.134	78.0904	155.994
														6.75	112.013	97.5056	121.699	155.57	86.3588	151.848
														7	98.768	103.056	109.665	153.378	114.672	150.797
														7.25	105.797	125.804	144.802	148.66	129.458	152.448
														7.5	148.863	92.165	100.967	148.425	125.132	151.226
														7.75	149.129	111.815	109.773	153.563	112.506	142.853
														8	149.394	97.4154	143.817	154.322	116.663	131.481
														8.25	111.363	116.389	116.437	142.739	149.052	123.685
														8.5	145.423	118.848	98.9116	126.483	171.621	125.723
														8.75	96.112	101.708	182.332	118.621	149.613	137.139
														9	159.463	117.919	80.3657	126.948	107.424	140.578
														9.25	42.5196	121.408	167.064	149.231	81.0715	125.29
														9.5	169.001	122.834	164.915	170.782	71.3594	114.466
														9.75	74.7046	107.754	135.349	175.494	66.6159	127.952
														10	131.235	108.148	175.985	159.936	61.5911	144.109
														10.25	142.765	117.137	163.966	132.643	55.3664	139.357
														10.5	77.6573	105.496		104.328	51.9728	122.96
														10.75	75.738	117.234		87.4785	57.4288	112.283
														11	64.6652	101.465		103.704	78.5216	117.077
														11.25	44.7342	91.534		153.837	110.723	132.96
														11.5	49.4586	95.0268		186.102	123.343	126.767
														11.75	51.9684	95.0719		162.875	97.7958	78.9143
														12	52.2637	90.6552		129.894	68.4533	30.2529

## Sheet: Figure 2
	LL calcium events					LD calcium events						DD calcium events								Phase (ZT/CT, h)
CT/Animal	A	B	C		ZT/Animal	A	B	C	D		CT/Animal	A	B	C	D	E	F	G		LD	DD
12	14	25	0		12	20	9	15	29		0	25	12		8					6	7
13	15	26	7		13	0	2	20	27		1	28	14	26	8	4	10	0		7	8
14	7	4	0		14	0	0	15	21		2	16	20	10	8	32	8	11		9.5	7.5
15	14	10	10		15	0	14	10	0		3	4	11	23	31	28	4	8		6	6
16	9	0	0		16	0	1	7	0		4	20	17	27	33	8	12	0			6.5
17	15	2	11		17	0	10	9	0		5	32	9	26	23	26	9	18			13.5
18	15	18	9		18	0	1	8	6		6	15	15	7	20	19	5	28			7.5
19	11	7	0		19	10	8	7	2		7	9	19	27	26	27	10	25
20	8	0	10		20	12	0	7	0		8	19	13	12	28	24	12	9
21	7	15	10		21	0	2	10	7		9	5	19	13	10	12	14	18
22	12	0	0		22	11	4	0	1		10	22	23	29	9	28	15	13
23	12	15	5		23	1	4	0	19		11	15	25	22	16	8	12	1
0	13	14	12		0	17	10	1	4		12	7	21	18	27	23	12	0
1	9	19	5		1	22	19	0	0		13	8	5	15	7	2	5	8
2	12	5	16		2	12	14	20	33		14	5	4	7	12	17	6	0
3	6	16	24		3	16	13	18	27		15	3	12	4	4	1	5	14
4	8	22	5		4	24	16	14	10		16	0	6	5	9	3	7	0
5	4	23	16		5	26	25	13	24		17	0	2	6	9	7	2	7
6	4	6	23		6	28	20	22	21		18	0	6	4	14	4	1	0
7	12	12	6		7	20	21	18	23		19	6	0	5	0	1	5	0
8	10	22	23		8	4	25	16	22		20	16	7	8	16	3	3	1
9	13	15	28		9	21	22	10	8		21	3	13	7	18	14	7	2
10	16	27	8		10	19	19	15	26		22	3	9	14	2	7	4	1
11	16	22	26		11	29	17	15	24		23	8	4	5	4	15	9	3
12	20	27	25		12	5	19	10	20		0	5	16	5	14	12	7	1
					13	6	9	9	13		1	24	16		0	15	5	9
					14	3	1	5	2		2	22	15		35	18	10	5
					15	8	5	7	0		3	29	24		26	33	15	6
					16	2	7	5	1		4	14	14		29	12	8	12
					17	2	2	6	1		5	31	20		9	29	11	2
					18	3	6	6	1		6	13	21		26	12	8	22
					19	2	3	10	12		7	20	21		27	12	7	26
					20	0	10	9	0		8	23	26		9	28	10	6
					21	0	8	0	0		9	5	5		30	29	10	2
					22	5	9	0	3		10	23	12		31	11	2	24
					23	3	9	0	16		11	5	18		7	10	11	2
					0			1	2		12	3	7		5	3	3	12
					1			4	4		13	28	4		6	0	18	2
					2			11	29		14	5	16		5	0	15	0
					3			13	34		15	15	15		7	5	8	8
					4			17	6		16	0	0		18	0	15	6
					5			17	21		17	1	10		0	12	15	0
					6			17	24		18	6	3		0	5	10	0
					7			9	28		19	16	2		18	0	2	1
					8			8	9		20	3	4		12	1	9	0
					9			11	15		21	0	1		19	0	5	3
					10			10	27		22	5	5		12	12	8	5
					11			10	27		23	7	8		14	3	7	6
					12			15	29		0	28	4		0	12	5	2
											1	11	17		24			5
											2	15	15		13			6
											3	22	14		26			7
											4	7	12		31			16
											5	18	15		28			12
											6	11	17		34			26
											7	26	23		31			19
											8	22	21		26
											9	23	5		34
											10	13	18		12
											11	6	22		24
											12	10	19		19
											13	7	3		20
											14	4	11		0
											15	0	14		6
											16	0	4		10
											17	0	5		0
											18	0	10		15
											19	4	0		1
											20	22	10		0
											21	3	7		15
											22	5	5		2
											23	12	3		16

## Sheet: Figure 3
	LD calcium events								DD calcium events							Phase (ZT, h)			KO [CORT] (pg/ml)														WT [CORT] (pg/ml)														KO relative amplitude (AU)
ZT/Animal	A	B	C	D	E	F		ZT/Animal	A	B	C	D	E	F		LD		CT/Animal	A	B	C	D	E	F	G	H	I	J	K	L		CT/Animal	A	B	C	D	E	F	G	H	I	J	K	L	M		Day 1	Day 2	Day 3
12	2	4	8	0	5	3		12	12	1			6	12		5		10	5701.3	12732.6	4231.8		2785.3	1929.4	2921.6	3619.69	5773.12	2305	3808.12	4038.75		10	6493.6	13983.5	8550.3	5363.6	7869.88	6110.67	8394.95	6947.85	8034.52	4144.25	4572.82	8780.03	13361.9		1.24523	0.827652	0.824718
13	0	4	9	7	2	3		13	7	11			6	13		7		14	5739.4	23836.9	6286	19519.3	4402.4	6672.9	6805	3182.5	5585.62	2914.69	4228.12	3617.81		14	11419.3	21058.2	9510.2	11790.8	12289.3	8390.73	13672	8858.65	15116.9	8209.75	5487.15	10686.5	7746.7		2.48721	1.33682	1.11892
14	0	9	4	0	5	3		14	6	0			13	12		7		18	7765	10788.5	5830.8	18231.3	4620.6	6203.8	6269	3925	7121.25	4499.06	3686.25	9065.62		18	3014	20987.6	13398.1	3974.8	8990.73	7822.73	7051.37	3520.15	6916.2	9337.55	5545.95	4190.18	6790.4		0.785357	1.53111	1.56068
15	6	4	10	7	10	2		15	22	13			3	5		8		22	8108.9	5295.7	3626.9		5229.6	3795.1	4118.9	3958.12	5141.25	5591.25	3095.62	2275.31		22	3476.2	9039.9	7346	5687.4	7050.25	10069.7	8420.17	5938.75	5221.5	5387.9	7243	5235.52	5578.4		1.16134	1.86341	1.71178
16	3	10	4	0	5	6		16	12	18			4	7		8		2	5748	4976.7	13532.7		2182.1	4680.2	4559.4	8488.12	5249.06	8090.62	3688.75	7513.75		2	1591.6	9201.8	7399.5		5573.07	8598.23	6108.98	7683.05	4863.57	3142.55	5608.32	4217.73	5150.1		0.541369	1.56625	0.683909
17	0	4	6	0	9	1		17	9	4			3	11		9		6	5917.1	4413	4518.3		2253		4256.2	7378.12	4513.12		4592.5	15035.6		6	1624	9195	4598.6	7569.6	3783	5819.45	4515.48		2127.9	943.8	6209.8	2549.7	8610.8		1.36923	0.617676	0.645525
18	8	5	13	7	9	2		18	16	14			21	8				10	5542.1	7913.6	4212.4	28221.7	5534	2286.4	5530.5	12941.2	4541.25	6215.62	4966.25	9054.38		10	10984.4	12847.6	21120.5	10947.6	8753.3	7408.45	4082.1	8875.45	5577.45	11376.2	8775.75	10865.4	10986.4		1.39808	2.26937	1.29593
19	6	2	5	1	5	13		19	9	2			4	8				14	7081.8	16910.8	7362.1	29527.2	6776.2		11033.8	10458.8	5142.5	7493.44	7767.19	7926.25		14	28961.1	24080.5	20794.4	9951.8	12407	11651.6	5304.75	12680	6620.65	14797.3	12733	11072.5	17275.2		0.376649	0.867011	1.26617
20	0	0	6	2	9	4		20	15	6			5	13				18	4888	12133.3	6058.2	10713.1	12753.3	4625.3	6978.5	3508.12	6496.25	5703.75	6443.44	13261.9		18	10246.2	18315.1	15909.5	7478.6	17939	8617.1	34413.6	7423.25	12578.2	12670.4	9614.45	7170.95	10384.6		1.63293	1.67162	3.40178
21	0	0	0	6	1	5		21	10	5			4	16				22	7913.4	9497.4	4190.9	7764.8	5422.8	5035.6	3908.2	1550.62	5940	5731.25	6237.19	7246.88		22	8881.2	16262.3	11436.3	8779	11213.5	8848.15	6264.4	6974.1	6387.85	9860.35	9293.05	9011.45	4536		0.360198	1.61498	0.896834
22	11	3	0	0	8	9		22	14	11			12	14				2	4297.9	16751.1	5676.3	11641.1		4986.8	4002.8	14926.9	3367.5	4810.31	4466.25	9811.88		2	5554	14351.5	13854.9		8827.55	8196.55	9788.45	6309.5	5036.95	4391.1	9386.5	7573.5	3711.3		1.36607	1.65002	1.88397
23	8	5	3	1	5	14		23	15	10			7	14				6		9406.8	2928.5		5423.1	1808.4	3088.1	7891.88	3042.19	3232.5	4680			6	4136.7	9254.9	7308.7		8165.3	4575.25	4364.65		3099	7806.75	8808.75	6584.45	3732.2		0.407779	1.11656	1.87898
0	15	7	7	2	16	15		0	17	13	5	6	9	12				10	9256.2	13239.5	18523	7032.9	4094.7	5445.1	4636.8	11034.4	8276.25	5632.5	5502.5	8726.25		10	10528.9	18906.3		12146.8	11403.6	23883.4	11053.1	13964.5	12391.3	18391.7	20228.2	8346.15	17520.9
1	9	10	0	0	16	13		1	23	4	2	2	12	9				14	4284.9	14504.7	7056.8	15244.4	6526.9	3046.6	5365.5	11662.5	8715	6078.75	8351.25	4370		14	10744.4	18951.8	14857.4	12591.2	21624.9	44502.8	12157.6	21520	46307.2	20467.5	14386.6	14854.1	15619.6
2	18	15	0	3	18	16		2	7	12	6	3	11	12				18	5757	9226.9	6351.3	8607.7	7561.7	3999.9	8409.1	12621.6	11054.1	5356.25	12525.9	7006.88		18	12007.5	16433.1	10283.9	11088.2	12909.5	16390.4	9659	10444.4	16108.6	23574.8	15276.4		11278.4
3	14	8	5	10	14	16		3	12	8	9	5	9	10				22	8183.5	9174.4	5628.5	4108.2	3409.7		6144.4	9458.44	10398.8	3662.5	10192.5	3672.19		22	10026.1		10116.1	10290.6	11642.9	12512.3	5481.15	7728.85	15820	8769.15	14652.3	9824.05	5118.9
4	18	11	27	7	17	15		4	13	7	8	7	8	13				2	9612.4	12849.2	4380.5		9415	6585.9	5329.4	9905.62	3151.88	4023.75	7162.5	4130.62		2	10988.5	16434.8	6988.3	6604.2	10523.7	15241	9947.95	8166.3	12746	8411.4	10279.5	8437.35	7171.6
5	10	21	18	10	14	15		5	5	9	14	0	6	14				6	2735.8	6623.8	6143			4361.9	5338	9266.25	2334.38	10252.5	5878.12			6		2966.3	6520.4	5068	14808.6	9833.6	6322.45	7615.3		7735	6641.3	7959.65	8129.3
6	11	14	16	8	16	11		6	14	10	10	11	11	18
7	4	15	13	7	15	15		7	16	8	5	14	12	10																			Note that missing entries here and in other corticosterone analyses throughout the paper correspond to timepoints at which the feces weight was < 20 mg for entirely random reasons. Datasets with missing timepoints were subsequently analyzed with a restricted maximum likelihood mixed-model instead of a two-way repeated measures ANOVA.
8	12	13	17	12	9	18		8	10	21	11	8	6	12
9	3	12	8	8	17	16		9	12	7	9	14	8	17
10	4	15	15	11	16	17		10	4	0	9	2	2	13
11	5	4	8	2	18	10		11	6	0	12	1	5	9
12	0	2	6	0	3	5		12	19	12	14	8	5	16
13	2	3	9	7	9	6		13	12	3	9	0	4	19
14	0	0	7	0	2	7		14	10	0	12	4	9	17
15	11	3	5	9	3	7		15	16	12	8	15	17	14
16	0	4	3	1	1	9		16	6	14	4	3	7	12
17	9	4	7	5	6	9		17	17	0	7	13	17	9
18	4	11	10	3	10	9		18	18	6	13	3	17	15
19	0	3	10	7	2	5		19	4	4	5	9	3	8
20	4	3	2	7	0	6		20	11	2	2	2	3	16
21	1	5	2	0	9	10		21	8	0	6	0	10	10
22	3	4	0	0	10	9		22	18	20	0	5	12	14
23	2	11	4	3	6	18		23	5	3	6	0	10	12
0	15	9	4	0	6	17		0	12	9	5	0	11	11
1	7	6	11	0	15	12		1	17	4	7	2	12	12
2	6	21	13	3	10	14		2	16	9	10	3	8	10
3	18	11	12	4	14	14		3	15	9	5	1	10	9
4	13	6	12	11	13	15		4	6	5	7	6	10	12
5	8	10	7	12	14	12		5	15	4	12	6	7	15
6	13	3	15	15	15	8		6	6	6	9	6	14	15
7	9	18	16	10	9	14		7	10	7	10	9	12	11
8	12	5	19	1	11	15		8	13	5	9	11	3	13
9	4	11	17	13	13	8		9	8	2	11	11	3	8
10	14	9	14	11	16	13		10	7	2	4	8	3	6
11	3	14	10	4	5	5		11	15	3	13	0	3	12
12	1	5	15	2	3	4		12	8	5			0	5
13	0	3	8	5	1	5		13	7	10			3	18
14	3	5	3	1	2	9		14	18	6			6	9
15	0	6	10	4	5	11		15	10	12			8	7
16	0	8	8	2	4	4		16	18	11			15	15
17	0	9	5	0	5	4		17	16	16			7	10
18	9	10	6	11	13	1		18	14	1			8	10
19	3	5	10	6	1	8		19	8	1			7	13
20	9	5	7	0	4	4		20	9	0			17	12
21	2	5	0	7	6	5		21	9	2			2	12
22	4	6	3	0	12	10		22	10	8			8	13
23	5	12	0	0	5	7		23	11	6			9	14
0	12	8	4	0	19	11		0	16	7			9	12
1	6	9	1	4	17	22		1	10	7			7	15
2	11	14	4	2	4	11		2	15	9			7	20
3	15	12	1	3	20	10		3	10	13			7	21
4	13	15	7	0	9	13		4	16	6			8	17
5	14	19	18	11	15	16		5	8	9			6	15
6	7	18	16	12	10	15		6	10	12			11	14
7	16	15	19	15	13	16		7	8	11
8	15	18	20	18	4	17		8	7	16
9	5	10	8	9	14	17		9	8	2
10	12	14	12	9	15	13		10	22	0
11	2	7	7	0	10	10

## Sheet: Figure 4
	CT 12 ChR2 [CORT] (pg/ml)											CT 12 EGFP [CORT] (pg/ml)								CT 12 ChR2 relative amplitude (AU)				CT 12 EGFP relative amplitude (AU)					CT 0 ChR2 [CORT] (pg/ml)							CT 0 EGFP [CORT] (pg/ml)
CT/Animal	A	B	C	D	E	F	G	H	I		CT/Animal	A	B	C	D	E	F	G		Day 1	Day 2	Day 3		Day 1	Day 2	Day 3		CT/Animal	A	B	C	D	E		CT/Animal	A	B	C	D	E
10	10090	13515.4	27165	8111.86	11715		8170	5898.01	9997		10	25076	12376.2	2165	15647.3	21668		12709		3.73704	1.5512	1.97125		3.64865	2.67172	2.0789		10	13761.1	6411.2	17593.1	9027.86	5409.21		10	13258.5	27529.5	19325.9	9676.4	7940.4
14	12550	6757.68		14728.6	11715	9080.42	4765	11091	16668		14	21992	28525.6	7123	5476.54	13723	20400.1	19408		3.57876	2.14187	2.50155		3.44546	3.0132	2.43105		14	27824.6	13545.9	18363	16084.9	10548.5		14	9906.14	37642.7	22223.4	13104.3	5483.8
18	13255	6067.45	10570		6060	8574.54	5275	5183.92	10259		18	13754	21729.5	3834	4933.64	15828	22666	15596		3.77848	2.22709	3.81901		2.14547	2.34836	2.15366		18	21277.4	9614.7	10097.9	9117.51	17013.3		18	17613.1	18188.6	16547.1	10581.7	7881
22	2700	5074.84	7400	14122.5	6795	6466.74	3497	3330.9	9606		22	12337	10873.5	7954	3199.64	10863	15083.8	11875		1.79118	1.54273	3.53374		2.60613	1.59081	2.57117		22	14060.9	7707.95	10325.3	9259.24	8741.15		22	14307.2	12498.3	18110.5	11773.2	7264.4
2	1845	3845.57	3975		9750	7975.93	2535	1301.63	10092		2	8697	16609.2	7091	4304.03	12857	18506.3	12118		2.22128	0.877307	1.73312		2.00643	2.47339	1.29267		2	7427.32	8959.97	12153.7	8722.69	11791		2	9576.23		18244.3	8746.8
6	2325	2977.85	3790.11		4730		3430	2115.15	12653		6	7931	8279.3		6395.15	14570	11540.1	9903		1.45314	1.25503	2.26607		1.90477	1.37713	1.66682		6	10682.8	6852.77	14182.9	6454.37	8309.4		6	15270	6623.5	11899.1		8395.8
10	2245	3543.6		9174.33	9445		3440	1823.63	14127		10	13703	10056.8	5665	4547.9	17330	11438.5	6273		1.97069	1.20894	2.72868		2.39263	2.39331	1.93742		10	12546.6	6852.77	22933.8	11203.2	5847.37		10	13237.4	24570.2		16176	7426.8
14	5975	8040.65	12495	7885.26	3820	7921.12	3298	1446.79	15705		14	27701	27252.4	11615	7752.18	36255	14897.8	18526		3.91126	0.481733	3.16081						14	7778.6	14344.8	23911	30336.1	15248.6		14	15407.5	33375.2	13672	13776.5	13123.4
18	1985.14	5601.44	11443.4	7656.7	7054.09	6604.52	3800.6	777.228	10760.4		18	26204.8	25128.6	7058.54	5977.46	14641.1	23005.3	18089.8		1.92789	1.15138	2.86938						18	13754.9	13587.3	16224.8	23954.4	15145.9		18	14086	21760.6	17579.5	8157.38	7983.18
22	2057.01	3011.27	6561.53	8538.93	8480.84	5768.44	4020.25	7408.9	12439.2		22	16361.3	13648	4946.26	4873.81	24111.6	17698.6	10999										22	5899.5	11573.4	23474.9	19608.5	13363.6		22	5166.58	14464.7	19395	9844.08	7543.26
2	3179.83	2955.65		8401.8	3802.26	5897.07	2809.03	5766.96	10174.8		2	7873.73	13232.5	5571.45	6673.72	16789.2	18445.8	11193.7										2	7251.4	9646.66	13277.5	18763.8	5011.38		2	4094.36	7168.7	10395.9	6818.46	9268.12
6	4158.92	3019.22	3123.79	6628.19	6271.91	7796.79	2997.3	3882.78	8999.22		6	10634.9	12946.8	5109.57	6288.55	14297.7	18271.6	8054.61										6	8576.4	9119.08	20993	13816.3	8640.47		6	12597.2			11368.9	4621.23
10	4823.63	8632.57	9355.68	30942.2	6315.37	9671.78	3618.6	4158.67	13855.8		10	15799.5	10686.3	7545.17	6088.56		17258.6	11725.9										10	15201.7	9721.53	30159	18997.4	9952.07		10	9075.64	17407.6	25212.6	17803.8	7247.22
14	14605.6	16180.6	11140	19340.6	15303.2	12283.9	5874.11	9145.05	18206.3		14	19446.8	18239.6	9909.84	9737.25		22077.8	18841										14	16593.2	13061.2	32372.3	20869.4	11195.1		14	8018.82	18937.2	24807.1	9937.58	10031.6
18	11578.5	5548.77	38212.8	16432.2	8292.54	10187.3	8428.35	9081.73	14234.3		18	20962.8	21666.5	7197.11	8172.66	20598.5	19797.5	15489.2										18	8749.8	7338.22	25882.5	37718.3	11002.3		18	5650.63	24415.8		15137.7	8315.99
22	8596.31	7197.48	6409.79	8209.78	8509.81	5820.18	2861.75	1968.5	10437		22	13907.1	17139.4	4601.5	8864.11	16882.5	20374.2	12014.7										22	14140.8	6622.5	29601.6	18638.8	13007.9		22	6436.58	14610.2	20771.8		8639.39
2							2967.53	2873.96	7390.04		2		14866.7	5903.85	4728.32	19124.1	15980.8	14337.4										2	6087.3	15880.9	14162.2	9065.72	11930.3		2	5223.15	12502.5	17371.2	15762.1	8721.15
6							2521.91	2873.96	5947.71		6		11922.9	6079.31	4204.62		15394.5	12264.6										6	5080	7276.5	22026.8	13351.8	10822.4		6	5928.37	13712.2	18390.6	15951	8878.25

## Sheet: Figure 5
	hM4Di [CORT] (pg/ml)										EGFP [CORT] (pg/ml)									hM4Di phase (CT, h)				EGFP phase (CT, h)				hM4Di relative amplitude (AU)				EGFP relative amplitude (AU)
CT/Animal	A	B	C	D	E	F	G	H		CT/Animal	A	B	C	D	E	F	G	H		Day 1	Day 2	Day 3		Day 1	Day 2	Day 3		Day 1	Day 2	Day 3		Day 1	Day 2	Day 3
10	5368.6	12258.6	19043	18692.4	15932.2	8514.7	11304.5	18266		10	10389	9442.6	11180.8	10191.2	7081.8	8469.4	11021.6	7635.6		Peak 1	Peak 1	Peak 1		Peak 1	Peak 1	Peak 1		1.18397	3.48149	1.25738		1.64959	2.83113	3.63
14	9042	10756	15729.4	14029.8	33164.7	13877.3	24855.5	25531.8		14	16067	8952.8	6805	10461.6	7330.55	17287.8	26504.5	22979.6		10	10	10		10	10	14		1.48528	1.08026	1.102		1.16563	3.5134	3.62643
18	9512.6	11645.4	10102	10941.8	31679.9	13483.9	11583.9	12764.5		18	8557.4	9965	10915.2	12405.2	14508.9	11586.2	20857.2	4317.5		10	14	10		14	10	14		1.55035	1.73636	1.48169		1.91176	2.17646	2.08309
22	6902.4	7237.8	10547	7718	14921.3	15672.5	10977	14096.4		22	6589.2	8549	6648.2	7667.8	11540.8	11365.7	7373.65	8316.15		10	14	14		14	14	14		1.56825	0.540471	1.45643		1.90934	3.6167	3.06421
2	8034.8	8263.8	12283.8	11919.8		14091.8	14388.8	9517.8		2	9740.2		5848	6497.6	12848.6	5240.9	10253.1			14	14	14		14	14	14		2.61381	0.829577	1.14798		1.1292	2.85053	3.59
6	7587		8718.2	8795.2	10456.6	16077.3	16083	6008.3		6	10084			6065.6			6194.85			14	14	14		14	14	14		0.863159	1.15646	0.907152		3.29905	1.67642	2.22218
10	11422	8479.4	12986.8	12196.4	8723.1	12292.2	12422.3	10780.5		10	5789.6	17551.2	17514	13386.4	6778.5	5797.3	10735.2	13069.2		14	14	14		18	14	14		1.72748	1.16558	2.82043		2.585	2.37365	1.89806
14	26898.6	14712.4	17624.8	16059.4	12184.8	11624.9	17282	27007.5		14	9204.6	18217.8	12423.8	30015.6	32650	14283.6	29768	6455.45		14	14	14		18	14	18		2.68267	1.84285	3.68941		2.76082	3.54366	3.86
18	9356.4	10027	13701.8	13032.2	9069.4	10710.6	11413	22906		18	7017.8	10686.4	8041	7013.8	13323.7	15128.5	15958.4	6433.6		18	14	14		18	18	18
22	7726	12619.8	10150	29713.8	10557.2	10629.5	14827.9	6837.5		22	7052	7845	9105.4	8299.2	11454.9	12627	12541.5	2387.75
2	5895	6469.4	5014.4	8447.8	14687.2	7976.55	14090.1	14655.5		2	3251.8	5185	8047.2	6417	6185.85	5392.3	6102.65			Peak 2	Peak 2	Peak 2		Peak 2	Peak 2	Peak 2
6	5321.6	6142.8	5672.2	10268.8	9962.6		7580.6	8323.1		6		6954.4	8045.8	5429.6	4975.3	9024.25	6851.75	4989.55		6	22	22		18		22
10	5536.4	7584.8	10395.6	16465.2	8516.8	6934.65	8408.1	6608.45		10	6417.6	4444.6	7792.2	11392.8	2607.4	3889.35	9134.3	12469			22	22
14	12482.6	5979	12624.2	10135.4	13832.2	15906.6	14246	22760		14	16364.8	8458.4	12159.4	10535.8	19852.3	16873.5	22809.7	26760.9			22	22
18	8880.8		9320	9207.6	7722.3	9637.05	4080.3	10855.9		18	13823.2	9795.6	9486.6	16988.4	5337	10798.4	9872.65	12643			2	22
22	9927.4	6762.4	8032.8	11305.6	12048.6	17573.7	5051.4	3549.95		22	3534	7296	6855	5437.6	4317.55	9782	12017.8	6917.2			2	2
2	3817.2	6882.4	8520.4	4522.6	6922	5782.35	3721.4	6169.65		2	2640	2701.2	5837	5544	3631.35	7593.8	6210.9	5969.6
6	4528.2	7516.4	4438.4		3806.5	7567	4030.8	7153.5		6	4660.4		9317.6	5506.8	3061.95		5705.6	1323.8

## Sheet: Figure 6
	ChR2 event frequency (min^-1)										ChR2 integrated calcium (min^-1)										hM4Di event frequency (min^-1)								hM4Di integrated calcium (min^-1)								PVN PER2 expression (counts/min)
	Pre				Post						Pre				Post						Pre			Post					Pre			Post				Hours ex vivo/Genotype	WT							ChR2
Cell/Slice	A	B	C	D	A	B	C	D		Cell/Slice	A	B	C	D	A	B	C	D		Cell/Slice	A	B	C	A	B	C		Cell/Slice	A	B	C	A	B	C		0	20133	30401	21316	15240	34895	34792	24970	14706	47036	20258	24472		Days ex vivo/Slice
1	1.53453	0.510204	0.4914	0.1998	0.949367	0	0.101317	0.176991		1	2.46295	0.149492	0.758217	0.868822	2.45075	0.041811	0.593806	0.575035		1	6.32091	2.53196	2.81044	8.11758	2.69567	3.77149		1	1.51515	0.277778	0.25641	1.6129	0.253807	0.938967		1	18654	29410	21840	14879	34122	35087	24750	15145	45814	20569	25843		1
2	1.27877	1.27551	1.9656	0.2997	0.843882	0.421053	0.70922	0.176991		2	2.46955	0.33457	1.71971	0.749546	1.93121	0.125458	1.21534	0.52967		2	3.78545	2.29187	1.53073	6.54555	2.66672	2.83517		2	1.94805	0.277778	0.25641	2.30415	0.253807	0		2	18540	29869	22358	14794	32577	34963	24031	15504	47199	20597	24369		2
3	0.767263	1.78571	2.457	0	0.738397	1.26316	0.911854	0		3	2.09804	1.88637	7.27624	0.530087	1.70925	0.349055	2.07713	0.501186		3	4.08463	2.07912	2.85335	6.88682	2.40841	3.53809		3	2.1645	0.138889	0.512821	1.38249	0.507614	0.704225		3	18074	30900	22081	14372	30952	34523	22656	15539	49420	20245	21404		3
4	1.53453	1.53061	0	0.2997	1.26582	1.15789	0	0		4	2.94971	0.008364	0.822691	2.14996	2.29094	-0.06396	0.589353	1.37476		4	3.47564	1.62364	2.51151	7.58148	2.06662	3.18002		4	1.7316	0	0.769231	1.38249	0.761421	1.40845		4	17291	31310	20575	13676	28934	33372	20704	14857	48997	18760	18304		4
5	2.04604	0.510204	1.7199	0.4995	0.949367	0	0.607903	0.265487		5	2.37256	0.560502	4.16634	0.950807	1.60702	0.027295	2.02111	0.952436		5	4.4473	1.62677	2.84976	5.96481	2.17447	3.45403		5	2.38095	0.138889	0.512821	2.99539	0.507614	0.704225		5	16300	30797	18619	12793	26737	30934	18816	13724	45419	17174	15769		5
6	0	0.510204	0.2457	0.0999	0.105485	0	0.303951	0.176991		6	1.4386	0.187864	1.93646	0.682844	1.4502	0.016927	1.22282	0.769115		6	6.56457	1.99455	3.76082	6.19658	2.34316	4.22192		6	1.94805	0.138889	1.02564	2.30415	0.253807	0		6	15283	29650	16957	11907	24361	28984	17407	13064	40387	15371	13778		6
7	1.27877	1.02041	0	0.1998	0.843882	0	0.101317	0.265487		7	1.47117	0.550281	1.58982	0.702244	1.11508	-0.01387	0.883168	0.706179		7	4.45122	1.91885	3.22892	6.62929	2.49364	3.4936		7	2.1645	0	0	2.07373	0.253807	0.938967		7	15502	28843	16094	11386	22724	28086	17024	11792	35421	15979	12972		7
8	2.04604	0.510204	0.4914	0.1998	1.58228	0.947368	0	0.176991		8	3.01714	1.00546	1.51092	0.706766	2.41892	0.521416	0.937903	0.545659		8	4.56562	2.98793	3.14464	6.6194	3.31617	3.83981		8	1.7316	0	0	1.6129	0.507614	0.938967		8	15072	28730	15916	11430	21992	28590	17283	11393	31900	13920	12923		8
9	2.8133	0.765306	0	0.0999	2.00422	0.105263	0	0		9	2.64614	0.517296	1.07316	0.602029	2.19178	0.033024	0.994865	0.47258		9	5.24308	1.43695	4.38544	7.01051	2.38697	4.82169		9	1.51515	0.277778	1.79487	1.6129	0.507614	0		9	15320	29654	16249	11731	22395	30407	17966	11281	29669	13704	13529
10	2.30179	0.765306	0.2457	0.2997	0.738397	0	0.202634	0.088496		10	1.63705	0.468852	1.04238	0.650978	1.30469	0.032104	0.903298	0.512882		10	6.25892	1.69812	2.14143	6.88511	2.13294	2.6424		10	0.865801	0.138889	0.25641	1.38249	0.507614	0.234742		10	16593	31417	17272	12162	23057	33262	19252	11288	28646	13521	14480
11	0	1.02041	0	0.3996	0.105485	0	0	0		11	1.24133	0.45811	1.42941	0.675059	1.13738	0.009076	0.676449	0.377211		11	5.26094	2.13754	4.63191	6.36338	2.59102	4.42427		11	1.94805	0.416667	0.25641	2.99539	0.253807	0		11	16617	34076	18356	12878	24522	36800	20429	11321	28503	13888	15891
12	0.255754	1.53061	0.4914	0.4995	0.105485	0.631579	0.202634	0.088496		12	1.67882	-0.20001	1.4561	0.76598	1.52738	0.017945	1.1024	0.666822		12	5.28402	1.80673	3.13454	8.18509	2.6701	2.69122		12	1.2987	0.138889	0	1.38249	0.253807	0.234742		12	17413	36737	19652	13605	26157	40311	21677	11634	28745	14431	17630
13	0	0.510204	0	0.0999	0.105485	0	0	0		13	1.51293	0.369391	0.918733	1.12976	1.25157	-0.00207	0.65982	0.444412		13	5.04881	2.5426	4.0896	7.34762	2.57184	4.5656		13	2.1645	0.138889	0.512821	2.30415	0	0.469484		13	18084	39196	21104	14215	28385	43916	23109	11844	29452	15095	19613
14	0	1.53061	0.737101	0.3996	0	0.631579	0.303951	0.265487		14	1.19624	0.280315	2.45348	0.885561	1.11692	0.001507	1.54307	0.62553		14	4.27245	1.74412	3.10765	9.3755	3.04197	4.03733		14	2.38095	0.277778	0	0.691244	0.253807	0.938967		14	18966	41122	22246	14978	30526	46770	24205	12210	29763	15669	21388
15	1.53453	0.765306	0.4914	0.0999	0.843882	0	0.303951	0		15	1.71929	0.767461	2.47364	0.909652	1.38721	-0.00132	1.52997	0.528898		15	6.03728	2.1987	3.31198	7.05521	3.1221	3.99454		15	1.7316	0	0.25641	2.76498	0.253807	0.469484		15	19638	42795	23147	15472	32551	49003	25028	12447	29726	16293	23085
16	0	0.765306	1.7199	0.0999	0	0	1.01317	0		16	1.28746	0.333304	4.14461	0.570259	1.38195	0.015418	2.56597	0.429233		16	5.65759	2.7161	6.08257	8.49096	3.41681	5.66265		16	1.08225	0.138889	1.02564	0.691244	0.507614	0.704225		16	20203	43933	23914	15955	34337	50242	25645	12614	28993	16435	24233
17	0	0.510204	0.982801	0.4995	0	0	0.506586	0.265487		17	1.3406	0.429242	3.869	0.920885	1.39957	-0.00495	1.13125	0.645755		17	4.99997	1.48742	4.07758	6.4584	2.98266	3.93358		17	2.5974	0.277778	0.25641	2.30415	0.253807	0.704225		17	20380	44346	24186	16228	35505	50533	26099	12882	28186	16816	25096
18		1.02041	0	0.1998		0.105263	0	0		18		0.566345	1.45607	0.710449		0.078663	0.756257	0.409323		18	3.76332	2.60682	3.39422	5.91166	3.0566	3.82053		18	3.0303	0	0.512821	3.68664	0.253807	0.234742		18	20338	44439	24004	16128	36144	50145	25919	12667	26437	16772	26033
19		1.02041	2.9484	0.3996		0.526316	0.810537	0.265487		19		0.176492	3.76432	0.832209		0.094268	1.7864	0.674856		19	3.70818	2.48831	3.72347	5.75297	3.78072	3.72893		19	1.08225	0.138889	0	2.53456	0.507614	0.704225		19	19852	43176	23420	15862	36080	48834	25519	12404	24633	16478	24950
20		1.53061	0.982801	0		0.631579	0.607903	0		20		0.724199	2.59616	0.601945		0.040653	1.44501	0.461916		20	4.45633	2.43343	4.03197	6.68161	2.7686	4.72008		20	1.51515	0.138889	0.769231	1.38249	0.253807	0		20	19556	41886	22656	15501	35174	46518	24826	12237	23108	16117	24233
21		0.510204	0.737101	0.1998		0.105263	0.303951	0.176991		21		0.38576	1.45563	0.66868		0.209382	0.973808	0.574942		21	5.96626	2.05776	3.34427	10.5664	3.03001	3.93094		21	1.7316	0.138889	0.25641	1.38249	0.507614	0		21	18820	39704	21726	15045	34190	43772	23864	11912	21206	15502	23281
22			0.737101	0.0999			0.202634	0		22			1.34168	0.768574			0.850434	0.541481		22	5.64888	1.47708	4.32454	9.76426	1.80603	5.02531		22	1.51515	0.138889	0.25641	1.15207	0.253807	0.469484		22	18095	37240	20509	14540	32497	40856	22528	11335	19690	14886	22053
23			0	0.1998			0.202634	0		23			0.949627	0.816244			0.8439	0.433896		23	6.7382	1.37473	3.06376	9.64393	1.74825	4.06012		23	2.38095	0	1.02564	0.921659	0.507614	0.938967		23	17078	34623	19309	13679	30280	37561	21323	10866	18198	14083	20721
24			0.4914	0.1998			0	0		24			1.24984	0.893576			0.970987	0.377347		24	6.79013	1.43061	4.63929	8.77619	2.17184	4.40087		24	1.7316	0.138889	0.25641	1.84332	0.253807	0.938967		24	16046	31843	17909	12989	28029	34105	19997	10174	16861	13157	19100
25			0	0.0999			0.303951	0		25			1.3291	0.662048			1.00019	0.530939		25	5.45007	1.60693	3.11104	9.39394	1.6895	4.28266		25	1.51515	0	0.769231	2.53456	0	0.469484		25	14993	29068	16687	12145	26079	30895	18502	9706	15851	12411	17680
26			0.2457	0.0999			0.101317	0		26			1.08356	0.575969			0.708697	0.398074		26	8.82202	1.69975	5.96091	8.70994	2.06572	6.32805		26	2.38095	0.277778	0.25641	2.07373	0	0.469484		26	14277	26671	15714	11570	24216	28148	17350	9300	15195	11685	16333
27			0.4914				0			27			1.30996				0.850336			27	4.74925	1.70087	5.81482	7.42668	2.37928	6.43194		27	2.5974	0	0.25641	2.99539	0.507614	0.704225		27	13566	24310	14574	11071	22294	25706	16238	8838	14335	10904	14914
28			0				0			28			0.984936				0.750177			28	7.44485	1.61199	3.31238	10.4189	2.47591	2.99618		28	2.81385	0.277778	0.512821	2.99539	0.253807	0.469484		28	12895	22789	13794	10464	20864	23714	15474	8535	13747	10187	13736
29			0				0			29			1.53535				0.943354			29	6.30531	1.63702	4.18466	9.89956	1.95449	4.7506		29	2.38095	0	2.5641	2.07373	0.253807	0.469484		29	12560	21679	13346	10142	19422	22422	14940	8271	13282	9870	12891
30			0.982801				0.70922			30			2.5045				1.51367			30	9.60796	1.70232	5.29238	10.8958	2.14943	5.20133		30	2.81385	0	0.25641	1.6129	0	0.704225		30	12230	20993	13110	10060	18714	22014	14612	8094	13026	9590	12244
31			1.2285				0.202634			31			2.16516				1.19512			31	5.69303	1.61333	5.09995	6.07405	1.73747	5.55354		31	1.94805	0	0.512821	1.84332	0.253807	0		31	12080	20799	13171	10066	18599	22059	14577	8052	12998	9236	11963
32			0.737101				0.810537			32			3.76244				1.51938			32	3.82921	1.39574	4.96494	7.71994	1.71297	5.45499		32	2.38095	0.138889	0.25641	1.38249	0.253807	0.469484		32	12130	20988	13174	9931	18207	22498	14799	7850	12836	9154	11865
33			0.737101				0.202634			33			1.89834				0.881287			33	4.29116	1.40694	5.3365	9.72919	1.80164	6.05513		33	1.51515	0	1.28205	1.15207	0.507614	0.469484		33	12321	21734	13485	10144	18664	23843	15245	7941	12884	9232	11981
34			0.4914				0.70922			34			4.68673				1.44845			34	5.22978	1.03336	4.70324	7.38673	1.22883	5.46653		34	1.94805	0	0.769231	1.84332	0.253807	0.938967		34	12624	22652	14048	10431	19037	25272	15590	8058	12990	9328	12323
35			0				0.101317			35			1.61767				0.853958			35	16.0999	1.71743	4.65943	11.7843	2.10279	4.92861		35	1.08225	0.138889	0.512821	0.921659	0	0.469484		35	13032	23829	14616	10761	20072	27075	16314	8236	13152	9570	13105
36			0.2457				0.202634			36			1.15279				0.761508			36	4.60765	1.46351	5.43429	10.2709	2.05712	5.2604		36	0.865801	0	0	0.921659	0	0.938967		36	13390	25154	16567	11308	21295	29330	17281	8313	13330	9856	13804
37			0.737101				0.607903			37			2.93052				1.79398			37	4.74167	1.44218	4.80194	8.90156	1.92621	5.16101		37	1.08225	0	0.512821	1.15207	0	0.234742		37	13798	26209	15947	11602	22457	31369	18010	8564	13402	10155	14673
38			0.4914				0.405268			38			1.59063				0.866603			38	13.3909	2.17747	4.93062	12.068	3.06575	5.74472		38	1.08225	0.277778	0.769231	1.84332	0	0.469484		38	14290	27222	16549	12084	23769	33056	18728	8665	13382	10528	15649
																				39	26.6653	4.26887	2.22404	23.1348	5.15969	2.92589		39	0.649351	0.416667	0.769231	1.38249	0	0.234742		39	14659	28224	16881	12400	25160	34487	19433	8995	13524	11008	16771
																				40	13.5255	1.64401	4.14172	10.602	2.32477	4.57459		40	1.7316	0	0	1.38249	0	0.938967		40	14983	28597	17340	12814	26500	35647	20101	9151	13514	11426	17595
																				41	4.99916	2.31144	4.761	9.45777	2.81029	4.45344		41	1.7316	0.277778	0.512821	1.84332	0.253807	0		41	15260	28819	17542	12875	27307	35685	20428	9267	13370	11679	18328
																				42	8.83114	2.07486	3.98938	8.18761	2.67071	4.79		42	1.51515	0.138889	0	1.15207	0	0.704225		42
																				43	11.0056	1.93587	5.46092	8.46991	2.37077	6.17139		43	1.2987	0.138889	0.512821	2.07373	0.507614	0.469484		43	17461	28338	17699	13279	29177	39843	22205	11408	14656	15035	20677
																				44	5.18774		6.1432	7.8089		6.83464		44	2.81385		0.512821	2.07373		0.469484		44	16002	25967	14572	11407	28473	38687	21200	12475	13115	14093	19768
																				45	23.8691		5.67734	16.2777		5.6792		45	1.2987		0.25641	1.38249		0.234742		45	15840	24145	12404	10739	28628	38305	21020	10812	12911	14198	19984
																				46	4.17246		3.69779	8.33349		4.26185		46	1.51515		0	1.15207		0.234742		46	15469	22856	10257	9916	28499	37936	20589	10799	12753	14142	19972
																				47	4.63309		4.95883	8.56717		5.1802		47	2.1645		1.02564	1.84332		0.704225		47	15080	21192	8147	9191	28303	37309	20257	10692	12164	13657	19792
																				48	8.34166		4.83182	16.8975		5.60152		48	0.865801		1.02564	1.38249		0.234742		48	14464	19902	6238	8286	27826	36641	19762	10385	11617	13207	19425
																				49	7.96091		3.92822	9.28229		4.87648		49	2.1645		1.28205	1.84332		0.938967		49	14052	18772	4921	7665	27076	35978	19467	10242	10882	12621	19257
																				50	4.06813		3.64965	6.08353		3.99768		50	2.5974		0.25641	1.38249		0		50	13595	17909	3973	7191	26560	35135	19190	10013	10402	12188	18917
																				51	4.096			6.98102				51	3.0303			1.6129				51	13333	17544	3379	6952	25914	34691	18907	9912	10071	11929	18761
																				52	4.23406			8.07567				52	2.38095			1.15207				52	12794	16913	2558	6505	25283	34155	18638	9712	9708	11508	18564
																				53	3.7263			7.19289				53	3.24675			0.921659				53	12688	16816	1687	6472	24668	33945	18515	9642	9764	11392	18393
																				54	4.66305			9.60764				54	2.81385			1.38249				54	12243	16893	630	5836	24247	33696	18416	9518	9490	11148	18083
																				55	5.28412			8.85714				55	2.1645			2.30415				55	12069	16969	236	5656	23924	33713	18326	9369	9512	11010	17972
																				56	6.61634			9.73571				56	2.1645			1.15207				56	11891	17661	128	5448	23622	33814	18296	9285	9576	10897	17771
																				57	5.60017			8.13718				57	1.2987			1.84332				57	12054	18401	551	5752	23808	34050	18479	9221	9629	10830	17787
																				58	4.25626			7.0812				58	2.1645			1.6129				58	12196	19281	1557	6023	24010	34485	18662	9247	9748	10907	17567
																				59	3.26716			6.66322				59	1.94805			1.6129				59	12486	20172	2908	6790	24439	35114	18911	9304	10115	11113	17563
																				60	4.48954			9.66514				60	2.1645			1.15207				60	12866	21131	4307	7379	24883	35788	19424	9343	10248	11340	17589
																				61	5.65382			9.86705				61	1.7316			0.921659				61	13539	22035	6005	7997	25470	36633	19629	9416	10697	11618	17620
																				62	10.5483			11.7988				62	1.08225			0.921659				62	14180	23136	7876	8713	26368	37605	20316	9753	11075	12086	17807
																				63	4.40036			8.35528				63	3.67965			1.6129				63
																				64	15.7788			8.3384				64	1.08225			1.15207				64	15248	23827	8769	9231	28439	40677	20996	11182	12857	13604	19872
																				65	7.36191			8.2943				65	1.51515			1.84332				65	14832	23156	8590	9079	28149	40354	20573	10660	12171	13788	19594
																				66	8.61436			10.6406				66	1.7316			1.15207				66	15066	22916	8707	9132	28739	40595	20658	11178	12801	15066	20273
																				67	7.20057			17.5727				67	1.51515			2.53456				67	15334	22564	8830	9137	28968	40627	20834	11357	13119	15937	20723
																				68	7.94619			11.5216				68	1.7316			1.84332				68	15409	22111	9029	9158	28891	40344	20608	11341	13013	15936	20752
																																				69	15375	21694	9196	9126	28972	40204	20257	11073	12697	15669	20629
																																				70	15424	21137	9143	9131	28783	39778	19994	10880	12358	15122	20387
																																				71	15278	20676	8877	9090	28570	39491	19334	10587	12019	14467	20033
																																				72	15164	20063	8740	8991	28168	39020	18507	10081	11547	13812	19677
																																				73	14879	19677	8398	8899	27640	38496	17943	9663	11354	13251	19254
																																				74	14642	19215	7939	8801	27049	38066	17159	9115	11035	12286	18988
																																				75	14337	18963	7524	8705	26814	37562	16793	8529	10845	11690	18394
																																				76	14025	18895	7151	8609	26202	37342	16289	8089	10669	10845	17924
																																				77	13935	18875	6835	8492	25776	37497	16216	7727	10638	10336	17490
																																				78	13499	18965	6635	8450	25274	36661	15651	7409	10529	9672	17141
																																				79	13292	19265	6469	8412	24956	36695	15399	7157	10790	9417	17021
																																				80	13286	19774	6342	8328	24866	36926	15454	7268	10654	9098	16840
																																				81	13410	20406	6310	8338	24902	37182	15886	7222	10869	9027	16629
																																				82	13461	21042	6478	8349	25002	37570	16244	7284	11050	9111	16585
																																				83	13681	21554	6592	8435	25320	38130	16947	7648	11324	9233	16591
																																				84	13952	22475	6952	8516	25886	38726	18829	8052	11537	9617	16985
																																				85	14305	23055	7483	8566	26324	39316	19117	8523	11998	10278	17040
																																				86	14694	23823	7778	8682	26960	40167	19782	8888	12270	10855	17378
																																				87	15043	24434	8063	8845	27622	40728	20550	9348	12517	11401	17699
																																				88
																																				89	19425	27308	9803	9530	28738	46073	21051	10907	13593	12766	18828
																																				90	19006	26678	9553	9225	28569	45660	20779	10347	13294	13059	18988
																																				91	19434	26583	9463	9255	28675	45900	20879	10674	14687	14631	20047
																																				92	19423	25940	9550	9172	28939	45746	20655	11206	15649	15939	20999
																																				93	19436	25066	9528	9045	28925	45595	20619	11292	15409	16476	21281
																																				94	18937	24185	9185	8885	28621	45239	20352	11168	15013	16343	21483
																																				95	18452	23324	9066	8641	28357	44995	20099	10697	14443	15629	21174
																																				96	17915	22767	8601	8400	28126	44521	19781	10207	13715	14816	20807
																																				97	17249	21777	8200	8185	27762	44185	19418	9652	12963	14015	20391
																																				98	16473	20942	7599	7835	27089	43542	18938	8965	12274	13097	19787
																																				99	15599	20327	7188	7700	26695	43058	18557	8253	11315	12052	19145
																																				100	14889	19709	6835	7424	26085	42444	18302	7659	10951	10978	18206
																																				101	13858	19223	6406	7218	25595	42040	17880	7106	10414	9957	17468
																																				102	13390	19094	6131	7070	25082	41820	17642	6448	9922	8919	16644
																																				103	12748	19196	5969	7062	24713	41090	17439	5911	9217	8196	15997
																																				104	12387	19289	6008	6986	24329	41009	17302	5503	8805	7461	15361
																																				105	12620	19752	5994	7071	24179	40736	17375	5254	8524	6996	14692
																																				106	12221	20640	6045	7211	24099	40752	17557	5120	8533	6571	14290
																																				107	12174	21446	6351	7268	24075	40645	17664	5145	8385	6350	13897
																																				108	12507	21924	6697	7509	24267	40747	18049	5263	8687	6215	13844
																																				109	12812	22779	6988	7638	24453	40924	18357	5474	8744	6373	13806
																																				110	13237	24134	7309	7844	24741	41001	18703	5889	9051	6635	14025
																																				111	13657	24103	7604	7997	25111	41643	18832	6144	9434	6911	14540
																																				112	14085	24597	7894	8031	25553	41579	19066	6714	9726	7572	14912
																																				113	14507	25065	8008	8101	25804	41886	19208	7592	10136	8168	15336
																																				114	14728	25369	7996	8073	26998	41926	19242	7538	13075	8654	15936
																																				115	14825	25006	8027	8102	26349	42006	19318	7815	10615	9001	16401
																																				116	14766	24601	7813	7964	26405	42056	19224	8102	10705	9410	17045
																																				117	14505	24287	7604	7963	26460	42111	19091	8068	10767	9657	17274
																																				118	14610	23598	7349	7838	26563	41797	18890	8118	10542	9851	17544
																																				119	13985	22865	7068	7630	26303	41556	18596	8120	10540	9721	17755
																																				120	13440	22200	6654	7350	26141	41395	18260	8005	10316	9644	17663
																																				121	12769	20988	6265	7233	25814	40966	17782	7489	9974	9160	17467
																																				122	12255	20133	5998	7131	25207	40366	17309	7304	9436	8757	17234
																																				123	11463	19160	5777	6938	24626	39968	16906	6740	8902	8144	16813
																																				124	10873	18505	5490	6794	24101	39371	16397	6293	8268	7682	16361
																																				125	10031	17931	5192	6733	23422	38951	16076	5948	7825	6967	15762
																																				126	9417	17378	5086	6560	22868	38336	15657	5438	7315	8336	15203
																																				127	8844	17013	4975	6533	22587	37836	15338	5174	6996	5812	14601
																																				128	8383	17114	4975	6573	22361	37709	15192	4871	6612	5197	14234
																																				129	8174	17193	5031	6549	21878	37068	15067	4536	6299	4849	13777
																																				130	8251	17800	5333	6696	21697	36862	15250	4566	6102	4495	13176
																																				131	8329	18309	5514	6776	21557	36742	15375	4287	6132	4183	12927
																																				132	8426	18717	5878	6844	21535	36530	15616	4489	6088	3983	12706
																																				133	8870	19375	6185	6962	21736	36594	15868	4734	6181	4277	12642
																																				134	9076	19680	6552	7075	21756	36471	16223	4907	6120	4384	12602
																																				135	9322	20038	6809	7225	22001	36654	16583	5246	6420	4578	12737
																																				136	9668	20596	7071	7266	22374	36738	16826	5541	6367	5083	13024
																																				137	9959	20431	7111	7288	22499	36779	17059	5833	6736	5348	13390
																																				138	9938	20312	7042	7314	22618	36807	17233	6071	6806	5580	13629
																																				139	10089	20324	6941	7224	22831	37230	17347	6284	7026	6022	13996
																																				140	10552	19746	6680	7241	22985	36831	17407	6564	7077	6082	14313
																																				141	9893	19147	6430	7122	22931	36652	17243	6638	7052	6494	14637
																																				142	9427	18556	6151	6984	22896	36678	16932	6633	7263	6525	14744
																																				143	9020	17623	5818	6782	22839	36573	16548	6778	7510	6758	14982
																																				144	8505	16825	5419	6748	22745	36340	16017	6634	6919	6653	15018
																																				145	7904	15598	5135	6597	22564	36017	15585	6451	6608	6538	15002
																																				146	7342	14906	4828	6477	22274	35520	15123	6276	6481	6297	14791
																																				147	6801	14083	4612	6295	21975	35185	14700	6082	6280	6100	14521
																																				148	6138	13319	4386	6280	21661	34787	14415	5706	5915	5836	14162
																																				149	5809	12815	4287	6228	21232	34326	14132	5579	5590	5441	13873
																																				150	5285	12386	4127	6179	20821	34035	13948	5225	5385	4993	13510
																																				151	4918	12224	4089	6155	20449	33711	13878	5014	5111	4551	13177
																																				152	4760	12086	4127	6181	20188	33399	13776	4673	5013	4208	12668
																																				153	4686	12317	4244	6249	19849	33204	13798	4430	4632	3905	12918
																																				154	4768	12897	4404	6185	19694	33267	13926	4484	4608	3643	12150
																																				155	4986	13360	4657	6322	19661	33067	14088	4338	4406	3292	11950
																																				156	5150	13982	4905	6365	19684	33277	14255	4534	4238	3379	11692
																																				157	5608	14625	5214	6456	19779	33340	14742	4616	4182	3282	11643
																																				158	6138	15261	5441	6514	19867	33428	15176	4691	4083	3293	11655
																																				159	6538	15568	5771	6561	20069	33723	15601	5034	4098	3403	12230
																																				160	7027	15962	5937	6624	20176	33664	16029	5165	4155	3569	11943
																																				161	7288	16268	6003	6605	20320	33948	16370	5381	4110	3555	12116
																																				162	7513	16233	5956	6625	20485	34072	16648	5630	4335	3798	12172
																																				163	7593	15878	5858	6573	20756	33948	16784	5780	4291	4108	12366
																																				164	7367	15572	5767	6517	20803	33970	16615	6166	4420	4333	12671
																																				165	7138	15048	5594	6329	20936	33906	16464	6343	4474	4530	12777
																																				166	6794	14346	5192	6315	20947	33624	16059	6549	4425	4652	12919
																																				167	6343	13495	4910	6271	20797	33336	15679	6735	4457	4652	12975
																																				168	5883	12513	4767	6136	20795	33110	15232	6624	4279	4739	12984
																																				169	5142	11745	4470	5964	20639	32695	14740	6478	4226	4834	12984
																																				170	4644	10532	4131	5911	20163	32350	14327	6614	4214	4531	12903
																																				171	4001	9764	3953	5882	20053	31936	14022	6352	4049	4457	12704
																																				172	3723	9269	3783	5836	19677	31707	13662	6344	3876	4509	12667
																																				173	3260	8384	3661	5809	19412	31357	13511	6246	3700	4201	12455
																																				174	3002	7968	3547	5812	18921	31081	13298	6111	3611	3964	12217
																																				175	2605	7761	3510	5826	18646	30795	13156	5974	3467	3794	11907
																																				176	2473	7680	3552	5740	18411	30618	13147	5826	3365	3490	11716
																																				177	2523	7644	3640	5803	18303	30503	13119	5752	3241	3407	11619
																																				178	2484	7991	3728	5866	18176	30420	13148	5756	3100	3211	11308
																																				179	2757	8419	3937	5935	17939	30503	13286	5754	3056	3259	11207
																																				180	3003	9165	4186	5994	18005	30578	13493	5816	2958	3197	11161
																																				181	3333	9742	4378	6089	18037	30876	13682	5838	2877	3142	10999
																																				182	3953	10612	4638	6097	18142	31229	14111	5983	3067	3228	11097
																																				183	4244	11101	4777	6189	18350	31646	14554	5972	3000	3187	11182
																																				184	4805	11793	4915	6187	18365	31843	14880	7023	3129	3328	11221
																																				185	5130	12068	5074	6182	18617	32138	15298	6448	3211	3638	11228
																																				186	5266	12189	5028	6203	18844	32449	15568	6605	3233	3714	11287
																																				187	5402	12318	5015	6161	18987	32563	15839	6833	3446	3894	11583
																																				188	5290	12000	4973	6107	19166	32517	15689	6908	3367	4122	11691
																																				189	5045	11693	4712	6001	19230	32413	15591	6844	3417	4293	11704
																																				190	4831	10816	4588	5891	19228	32158	15304	6998	3505	4212	11908
																																				191	4306	9990	4327	5854	19203	31919	14924	7031	3385	4411	11968
																																				192	3830	8959	4111	5776	19117	31553	14517	6852	3618	4430	12096
																																				193	3395	7944	3955	5735	19057	31197	14179	6810	3452	4479	12164
																																				194	2937	7172	3687	5710	18871	30908	13855	6652	3491	4522	12120
																																				195	2395	6527	3565	5642	18666	30539	13545	6438	3377	4422	11898
																																				196	2123	5804	3347	5663	18288	30338	13310	6219	3317	4422	11769
																																				197	1763	5175	3287	5613	18310	30096	13192	5921	3118	4337	11718
																																				198	1473	4797	3162	5578	17826	29917	13026	5611	3069	4205	11479
																																				199	1288	4525	3186	5567	17669	29799	12955	5514	2974	4042	11330
																																				200	1169	4246	3149	5574	17454	29834	12812	5317	2836	3803	11208
																																				201	991	4292	3139	5588	17290	29675	12778	5058	2734	3879	11145
																																				202	1164	4508	3246	5665	17207	29737	13210	5055	2699	3746	10947
																																				203	1125	4783	3411	5714	17274	29718	12933	4791	2569	3624	10868
																																				204	1336	5285	3531	5699	17039	29935	13053	4610	2413	3776	10685
																																				205	1498	5884	3694	5766	17071	30074	13281	4507	2321	3761	10662
																																				206	1663	6445	3844	5796	17099	30533	13437	4285	2295	3806	10619
																																				207	2066	7189	3962	5832	17308	31020	13774	4284	2433	3885	10579
																																				208	2326	7819	4119	5869	17346	31438	14102	4217	2418	4080	10653
																																				209	2791	8387	4209	5875	17394	31910	14464	4026	2283	4105	10537
																																				210	2758	8629	4274	5851	17587	32361	14790	3938	2397	4434	10715
																																				211	2946	8552	4319	5828	17796	32518	15103	3973	2563	4607	10808
																																				212	2860	8380	4201	5835	17933	32566	15165	3782	3042	4512	10830
																																				213	2794	8178	4130	5761	18035	32643	15068	3605	2581	4925	10957
																																				214	2587	7695	4166	5739	18056	32391	14856	3373	2632	5044	11003
																																				215	2365	6981	3814	5594	18150	31824	14520	3194	2553	5104	11053
																																				216	2144	6150	3712	5598	18045	31507	14241	2994	2584	5170	11109
																																				217	1788	5579	3538	5544	18077	31021	13831	2962	2647	5216	11100
																																				218	1459	4723	3381	5523	17831	30466	13660	2728	2840	5356	11134
																																				219	1252	5879	3178	5503	17690	30141	13397	2720	2889	5463	11181
																																				220	959	3428	3106	5427	17576	29829	13260	2685	2949	5449	11014
																																				221	736	2999	3015	5377	17336	29469	12995	2650	2931	5312	10909
																																				222	561	2576	2901	5410	17165	29343	12840	2419	2859	5246	10935
																																				223	451	2402	2887	5469	17125	29247	12733	2535	3037	5393	10858
																																				224	314	2205	2856	5444	17000	29073	12663	2507	3009	5107	10821
																																				225	297	2120	2843	5442	16910	28924	12632	2508	2993	5166	10577
																																				226	298	2259	2891	5469	16856	29117	12666	2666	3087	5288	10541
																																				227	502	2467	2982	5464	16754	29158	12764	2807	2910	5265	10542
																																				228	385	2968	3046	5557	16739	29280	12829	2919	3038	5421	10579
																																				229	468	3436	3178	5544	16627	29415	12899	2848	2656	5197	11648
[truncated: 22 more columns]

## Sheet: Supplementary Figure 2
	Change in fluorescence after stressor (%)						LL integrated calcium					DD integrated calcium						DD integrated calcium								Phase (ZT/CT, h)			Phase (CT, h)										Maximum dF/F (%)							Response duration (s)
Time/Animal	A	B	C	D		CT/Animal	A	B	C		ZT/Animal	A	B	C	D		CT/Animal	A	B	C	D	E	F	G		LD	DD		Sort by extrapolated CT				Sort by start time					CT/Genotype	Vip		Crh				CT/Genotype	Vip		Crh
-60	0.0681412	0.0444835	0.00710556	0.0205038		12	21.2819	14.0936	0		12	0.968845	4.81108	28.5778	14.1414		0	46.1957	16.8407			4.62989	27.4624	3.33831		6	5.5		12	7	8	7	12	7	4	3		12	8.15	10	2.76	3.69	3.07		12	77.4	60.2	21.3	29
-59	0.0708366	0.0409605	0.00589931	0.0166142		13	9.38973	17.7042	1.93623		13	3.91051	2.80286	52.9431	20.456		1	74.3627	23.9451	22.141	1.21279	8.62839	37.1953	27.6199		5	11.5		7	14	8	7	7	14	4	3		0	10.15	8.86	3.38	2.65	2.01		0	36.8	34.9	15.5	17.4
-58	0.0777067	0.0345285	0.00568793	0.0158547		14	12.5994	36.064	0		14	5.67095	21.1246	6.25318	0.252814		2	18.5258	7.60252	111.695	9.41071	8.62075	21.946	27.5979		10.5	7.5		11	12	9	7	11	12	5	3
-57	0.0714376	0.030043	0.00502542	0.0150239		15	6.80678	54.1123	3.66304		15	0.482991	25.9544	15.7987	0.112898		3	59.9646	15.5805	95.3757	31.4739	1.54682	61.2495	0.767071		7	6		8	14	7	6	8	14	3	2
-56	0.0572426	0.0292587	0.00326706	0.0160235		16	13.8898	4.76005	0		16	1.5894	31.0039	4.18579	0.248593		4	42.9886	11.2704	88.2139	19.7319	20.0325	60.0564	87.555			6.5		9	11	7	7	9	11	3	3
-55	0.0481032	0.0241344	0.00158559	0.0160206		17	12.7888	0.030058	1.05305		17	1.38907	4.76164	19.4322	13.0441		5	59.2247	29.4237	27.2174	6.33396	61.1889	22.3896	168.31			13.5		9	10	8	8	9	10	4	4
-54	0.041068	0.0220762	0.00110232	0.0157625		18	6.9728	11.1602	1.59198		18	25.5127	19.9844	6.73632	0.500852		6	5.53484	36.0348	101.187	13.8809	9.04173	86.2546	164.629			7.5		9	11	9	8	9	11	5	4
-53	0.0346926	0.0277962	0.0019895	0.0179881		19	8.86645	8.07758	0.077344		19	10.9512	0.491882	6.0854	0.170103		7	41.4298	10.2467	87.6074	8.52509	6.37147	53.1926	71.3465					8	11	9	11	8	11	5	24
-52	0.0280864	0.0296178	0.00233406	0.019846		20	9.84516	0	1.05817		20	2.68706	1.56563	7.48579	9.64162		8	14.8105	34.6038	57.2138	146.506	98.012	52.8266	103.045					7	11	9	11	7	11	5	24
-51	0.0223569	0.026744	0.00229731	0.0195935		21	11.3141	9.91344	6.54996		21	33.2012	9.08435	0.349094	0		9	34.2588	43.7304	103.104	106.702	17.5565	16.5397	85.8834					7	10	7	10	7	10	3	2
-50	0.0176458	0.0221256	0.0032425	0.0162833		22	6.41621	0.045641	0.223616		22	3.34435	2.25467	8.05389	12.4175		10	32.605	54.009	142.626	121.206	11.0394	8.03982	2.6896					8	11	11	6	8	11	7	2
-49	0.0127716	0.017466	0.0014716	0.0143502		23	19.82	5.20414	0.077348		23	58.4523	19.1589	0.670189	11.6257		11	3.28184	45.0345	73.0865	12.8229	44.1444	54.8174	1.79848					8	10	10	7	8	10	6	3
-48	0.0177287	0.0163332	0.00144881	0.012706		0	11.3042	5.18993	6.39846		0	25.8184	44.194	0.583682	0.886318		12	43.0001	4.0748	28.1876	135.281	0.938784	21.1332	14.204					10	10	11	8	10	10	7	4
-47	0.0250477	0.0154037	0.00274943	0.0136627		1	14.0467	7.83912	0		1	16.8144	23.472	30.317	32.3731		13	17.8277	19.4154	16.8941	80.1446	9.23852	23.6883	5.41911					7	13	13	7	7	13	9	3
-46	0.027056	0.0129145	0.00195565	0.0126775		2	18.3086	12.0418	1.10635		2	27.4563	24.1051	4.83569	3.5312		14	0.29543	24.2208	9.86741	12.6873	1.72871	16.0871	137.32					14	11	3	8	14	11	23	4
-45	0.0344847	0.0108283	0.00200208	0.00892527		3	10.3139	26.2505	7.35035		3	19.5861	30.4297	2.15441	1.31267		15	5.85714	6.31681	9.48034	101.926	12.6717	23.0434	2.70019					9	11		5	9	11		1
-44	0.0359	0.00926554	-0.000328389	0.0105184		4	6.6657	21.0067	0		4	30.4065	21.077	14.5287	14.8704		16	0.442694	16.0562	12.342	79.2595	7.13858	12.0588	44.6317						9		7		9		3
-43	0.0514357	0.00992811	0.000522992	0.0100238		5	3.70907	33.463	8.90575		5	79.8467	20.1634	17.3772	94.357		17	6.20824	47.2232	7.51967	18.183	2.28532	13.3852	2.48746						7		7		7		3
-42	0.059666	0.00857184	0.00329203	0.0103234		6	6.78153	10.0155	8.90717		6	28.7143	25.8295	3.69488	17.7202		18	31.6442	0.91045	8.96314	0.240422	0.970804	17.6262	3.05171						12		12		12		1
-41	0.0546676	0.00439177	0.00326726	0.0107382		7	6.11922	14.6769	0		7	4.14838	20.2886	11.6466	15.8667		19	9.108	29.9871	9.36917	15.4183	11.746	19.56	2.65781						12		10		12		6
-40	0.0812677	0.00457283	0.00281336	0.0106028		8	3.04575	28.6223	11.2572		8	48.148	5.70872	2.68649	7.9136		20	0.866657	34.0484	25.2756	28.5839	13.4943	21.955	13.0401						8		10		8		6
-39	0.0884724	0.00701141	0.00104479	0.0169951		9	8.06516	20.5048	11.0444		9	54.2664	13.0942	11.7837	57.2368		21	5.8478	3.29415	74.9947	0.751913	3.9947	18.9454	3.67799						5		7		5		3
-38	0.0751822	0.00778486	0.0028636	0.0214639		10	6.35315	36.1314	1.32195		10	107.048	12.9096	8.42708	36.9371		22	7.95623	5.03838	27.0357	55.8757	9.90609	28.4024	8.94591								6				2
-37	0.0676882	0.00619027	0.00288595	0.0229199		11	4.87936	64.9082	11.2087		11	9.13879	43.1041	4.5409	11.8112		23	50.0105	23.1651	23.1984	22.6278	2.57283	32.6784	10.5249								6				2
-36	0.0603753	0.00785363	0.00016092	0.0221394		12	28.5778	14.1414	0.837124		12	21.1024	4.00443	3.46018	24.7121		0	30.4044	11.6174	100.176	0.093501	10.8765	18.9278	13.9997								10.6667				24
-35	0.0637071	0.0107105	-0.000283198	0.01963							13	3.90682	1.84904	1.23776	0.395791		1	76.0926	5.95746		16.0949	13.191	44.3208	6.76405								7				3
-34	0.0654815	0.0115073	-0.0015114	0.0176367							14	38.0867	22.9953	1.93958	0.085331		2	33.0032	20.8591		28.2306	8.70851	16.5202	5.32087								5				1
-33	0.0644686	0.0170472	-0.000330248	0.0153272							15	1.5046	33.1531	23.5313	0.546739		3	25.1325	25.5439		44.1039	0.456803	42.6268	22.382								5				1
-32	0.0604527	0.0183625	0.000320578	0.0152492							16	1.33149	0.984463	3.54098	0.36303		4	47.4314	35.8497		67.5962	15.3595	49.1937	7.98001
-31	0.0690303	0.0144034	-0.000314989	0.0148089							17	0.92824	1.95133	12.2276	0.082829		5	13.8947	7.78649		35.4621	14.9148	69.0503	139.587
-30	0.075374	0.0105408	5.04036e-05	0.0148588							18	0.607803	3.99717	7.68811	14.7938		6	27.7208	36.1751		21.5363	14.4983	17.2624	144.747
-29	0.0692585	0.00985432	-0.000274457	0.014428							19	2.32709	11.7209	10.2163	0.05113		7	76.4342	55.9011		6.55024	23.8079	38.3776	87.0618
-28	0.0721155	0.0143605	0.00177757	0.0134027							20	0.872141	26.4485	20.3341	0.133957		8	14.6428	31.2875		82.2855	36.6364	31.8883	4.74272
-27	0.075121	0.0131933	0.00431251	0.0162495							21	31.481	3.16904	0.139307	8.56189		9	27.6882	15.8772		17.5302	16.6886	10.6694	143.792
-26	0.0956531	0.0116242	0.00482517	0.018923							22	1.35074	5.67556	0.118377	6.58609		10	31.3311	16.7309		1.91777	7.35116	57.4739	2.49214
-25	0.110467	0.01548	0.00404036	0.0188854							23	39.0082	0.41712	2.40611	0.743752		11	51.8588	22.6376		11.9814	0.340024	10.0841	58.9419
-24	0.106892	0.0173954	0.00299199	0.0197285							0			5.28628	21.0213		12	30.3821	34.0497		9.69354	7.9737	52.5062	5.48557
-23	0.101474	0.0167785	0.00160554	0.022307							1			9.76584	12.2361		13	2.85784	43.4849		0.048503	0	54.6283	3.83981
-22	0.0768448	0.020757	-0.000136574	0.024508							2			2.78147	23.464		14	77.6922	63.0433		63.8412	32.4314	23.5961	47.1988
-21	0.0575139	0.0285736	-0.00112403	0.0242559							3			4.63469	9.93113		15	1.78931	6.49153		18.935	1.44294	49.4749	111.758
-20	0.0458771	0.0271883	-0.00107156	0.0227217							4			6.274	15.5732		16	40.7386	42.6475		0.607403	5.58549	50.807	6.17694
-19	0.0342705	0.0239571	0.00111843	0.0235638							5			6.28175	11.4535		17	20.4879	16.0464		0.326286	5.26514	29.5597	4.23489
-18	0.0326646	0.0239307	0.00329342	0.022907							6			5.21799	13.3064		18	6.713	4.442		48.7295	0.416822	7.71648	13.9722
-17	0.02662	0.0172534	0.00261183	0.0216061							7			3.49065	1.17721		19	10.4731	10.4903		46.3302	0.879357	35.5067	9.66133
-16	0.0224886	0.0125062	0.00249697	0.0245708							8			3.89345	59.0589		20	4.64125	3.84919		17.7671	1.3493	15.5195	8.93877
-15	0.0287207	0.0134366	0.00608316	0.0239105							9			14.9003	13.4963		21	3.59661	6.94994		30.8909	4.75735	4.42614	8.51801
-14	0.0328051	0.0125288	0.00739607	0.0211216							10			6.24165	15.236		22	3.03232	14.6356		14.6115	2.81636	14.8606	23.6695
-13	0.0287899	0.0104598	0.00684694	0.0213855							11			7.63222	63.9082		23	26.4577	4.10525		0.423021	4.57527	6.226	3.93061
-12	0.0274143	0.00815602	0.00554212	0.0206432							12			15	29		0	12.8847	8.04794		29.9889			5.37438
-11	0.0294375	0.00645918	0.00333092	0.019234													1	92.16	14.0218		10.6451			3.96849
-10	0.0242725	0.00624715	0.00490114	0.0216812													2	30.3835	16.607		4.7945			15.6313
-9	0.0251648	0.00399743	0.00488442	0.0257848													3	1.56155	10.4345		40.1823			45.4482
-8	0.0296588	0.0025964	0.00753629	0.0236535													4	31.2445	17.8619		23.8496			29.0908
-7	0.0292831	0.0029261	0.00979958	0.0252203													5	75.5985	13.0871		21.4398			211.02
-6	0.0300742	0.00327695	0.00481573	0.032102													6	22.0234	53.5909		53.2689			109.439
-5	0.0262556	0.00885615	0.00738655	0.036325													7	33.2491	12.2865		8.78065
-4	0.0263258	0.0170656	0.0115018	0.0387307													8	82.9879	3.75247		24.4642
-3	0.0275054	0.0308103	0.0101432	0.0343238													9	84.9794	42.4772		121.283
-2	0.0313897	0.0424571	0.01668	0.0308115													10	1.55251	46.102		29.2044
-1	0.0377359	0.0349315	0.025677	0.0321457													11	19.4004	24.5528		95.1636
0	0.0342141	0.0233578	0.0269999	0.0279361													12	21.428	3.3327		71.7165
1	0.0412292	0.0200578	0.028012	0.0253037													13	25.1592	17.8311		0.877268
2	0.044964	0.0248049	0.029292	0.0273968													14	6.02704	34.6238		48.9586
3	0.0419503	0.035088	0.0255554	0.0277153													15	1.73873	29.7766		76.6601
4	0.0506293	0.0413721	0.0233438	0.0284628													16	1.48178	11.9665		0.213177
5	0.0559203	0.0468149	0.0244333	0.0293391													17	0.166418	37.4123		57.9182
6	0.0564786	0.0449147	0.0272466	0.0343138													18	1.81577	9.57803		2.60122
7	0.0667647	0.0533769	0.0338997	0.0365375													19	22.7978	9.77242		0.108213
8	0.124711	0.108293	0.0384354	0.0405024													20	2.42761	20.855		69.0897
9	0.209025	0.171105	0.0387238	0.0684296													21	33.5273	10.353		2.59843
10	0.266703	0.222199	0.0378297	0.107174													22	20.4838	5.90179		57.3278
11	0.285616	0.252485	0.0338979	0.120794													23	44.2557	8.7732		54.5165
12	0.265657	0.243628	0.0356475	0.113087
13	0.247087	0.273482	0.0426143	0.124906
14	0.2386	0.291907	0.0376608	0.139964
15	0.225853	0.261322	0.0346341	0.13833
16	0.22311	0.266697	0.037955	0.138353
17	0.231784	0.237643	0.0379511	0.132034
18	0.232734	0.199226	0.0405296	0.121325
19	0.212179	0.187557	0.042015	0.116683
20	0.179269	0.152959	0.0546308	0.118548
21	0.163225	0.141058	0.067899	0.116356
22	0.167477	0.136422	0.0702192	0.108411
23	0.165793	0.118236	0.0726567	0.107001
24	0.168027	0.113748	0.0761631	0.0981938
25	0.167218	0.125094	0.0912404	0.0881006
26	0.160734	0.135951	0.103101	0.0831927
27	0.16781	0.158696	0.114391	0.075734
28	0.166801	0.16626	0.129511	0.0708993
29	0.150864	0.144395	0.128428	0.065903
30	0.137193	0.150666	0.118429	0.0701282
31	0.133693	0.164977	0.110159	0.0729213
32	0.149948	0.190979	0.106703	0.0768173
33	0.190749	0.201163	0.10285	0.0933399
34	0.230719	0.162783	0.104936	0.0909041
35	0.270484	0.144871	0.110084	0.0974627
36	0.289531	0.135918	0.10506	0.108442
37	0.280333	0.129252	0.0999496	0.0960001
38	0.283427	0.139723	0.10565	0.108144
39	0.277211	0.14365	0.116838	0.104881
40	0.275788	0.15017	0.122445	0.0963287
41	0.269204	0.159624	0.118685	0.113525
42	0.244276	0.168195	0.104166	0.099703
43	0.24829	0.153455	0.108312	0.08455
44	0.262788	0.135961	0.125243	0.0770166
45	0.271482	0.137992	0.121206	0.0789357
46	0.257078	0.123604	0.107591	0.0865305
47	0.234929	0.128792	0.0900546	0.0752902
48	0.238157	0.136708	0.0970242	0.0700877
49	0.224227	0.119415	0.12587	0.0609769
50	0.21569	0.124227	0.139642	0.0615326
51	0.236918	0.132396	0.145971	0.0778591
52	0.223696	0.117691	0.143547	0.0827709
53	0.225254	0.0978055	0.143835	0.0802598
54	0.27454	0.097252	0.1774	0.0744761
55	0.308611	0.0926909	0.210508	0.076913
56	0.360874	0.0732632	0.207728	0.0753029
57	0.38563	0.072053	0.188088	0.0639528
58	0.36278	0.0772223	0.168449	0.070491
59	0.36079	0.0884159	0.157478	0.0728111
60	0.334321	0.109824	0.156896	0.0611401
61	0.30636	0.110631	0.16168	0.0556054
62	0.314639	0.106036	0.158764	0.0522065
63	0.31856	0.113278	0.160462	0.0582745
64	0.313012	0.111787	0.170832	0.0604155
65	0.303728	0.115426	0.171367	0.0532144
66	0.295218	0.117263	0.166418	0.0528587
67	0.278463	0.108839	0.155538	0.056651
68	0.275347	0.126588	0.151217	0.0653108
69	0.28346	0.143618	0.159891	0.0608606
70	0.266034	0.144849	0.160923	0.045313
71	0.26824	0.153633	0.155023	0.0460708
72	0.271348	0.177485	0.150755	0.0492493
73	0.248687	0.236355	0.14284	0.0447541
74	0.241815	0.278295	0.150874	0.045185
75	0.238365	0.31555	0.174463	0.0433046
76	0.238134	0.355671	0.171715	0.0396094
77	0.233359	0.320542	0.159273	0.0427377
78	0.230652	0.285123	0.168055	0.0460179
79	0.234326	0.270356	0.179614	0.0471807
80	0.217845	0.232545	0.181065	0.0442269
81	0.205287	0.199084	0.160027	0.0380077
82	0.205007	0.173409	0.133904	0.0395426
83	0.212102	0.174577	0.120203	0.0456449
84	0.212878	0.18801	0.104544	0.0440307
85	0.196753	0.189594	0.109622	0.0408102
86	0.179764	0.179092	0.131153	0.0367435
87	0.158074	0.156147	0.13046	0.0296688
88	0.139084	0.143513	0.112311	0.0310388
89	0.129725	0.144645	0.0924565	0.0310536
90	0.119752	0.14931	0.0826944	0.0281654
91	0.122231	0.143669	0.0945557	0.0290614
92	0.13911	0.145294	0.11008	0.0272377
93	0.144719	0.186118	0.131394	0.0310146
94	0.13821	0.217416	0.170299	0.0364289
95	0.134123	0.211493	0.163833	0.0387993
96	0.126632	0.202738	0.132802	0.042008
97	0.111471	0.179133	0.130015	0.0416868
98	0.109698	0.136028	0.132071	0.0441656
99	0.120277	0.11089	0.152205	0.0484439
100	0.114532	0.109005	0.146442	0.0501982
101	0.104473	0.121649	0.139169	0.0549337
102	0.108533	0.144969	0.155704	0.055097
103	0.103265	0.166862	0.142492	0.0496328
104	0.103355	0.179174	0.142704	0.047191
105	0.155076	0.157195	0.151655	0.0454721
106	0.213831	0.134855	0.158174	0.0431411
107	0.237592	0.151681	0.154746	0.0441668
108	0.276555	0.151384	0.123043	0.0413314
109	0.312757	0.152901	0.110506	0.0341392
110	0.317513	0.153363	0.110411	0.0394371
111	0.334847	0.124357	0.100781	0.045897
112	0.360975	0.133168	0.106008	0.0436111
113	0.361446	0.154841	0.102076	0.045079
114	0.35637	0.142256	0.0833771	0.0557934
115	0.374494	0.121765	0.0899226	0.0686788
116	0.379721	0.106759	0.101368	0.0631656
117	0.3644	0.097469	0.101083	0.0473321
118	0.352464	0.0996901	0.113454	0.0385579
119	0.341489	0.112104	0.124343	0.0391466
120	0.330042	0.114782	0.1104	0.0376829
121	0.30901	0.111838	0.0973734	0.0374403
122	0.291508	0.108646	0.101186	0.0570375
123	0.27281	0.0874897	0.0964857	0.0669763
124	0.246858	0.097387	0.0876669	0.0655066
125	0.226256	0.129568	0.093594	0.063938
126	0.206043	0.115085	0.102641	0.0503332
127	0.211155	0.111183	0.0956648	0.0458796
128	0.225014	0.122882	0.076353	0.0451579
129	0.231126	0.102766	0.0634304	0.040415
130	0.238235	0.0852891	0.0576344	0.0420035
131	0.226416	0.0774005	0.0577537	0.0426979
132	0.21702	0.0790517	0.0626571	0.0421084
133	0.19085	0.0777795	0.0707419	0.0450667
134	0.148075	0.0822002	0.0672248	0.0464852
135	0.133932	0.121728	0.0550947	0.0437518
136	0.12409	0.127298	0.0585861	0.0496069
137	0.110192	0.104089	0.062356	0.0507772
138	0.0966276	0.120847	0.0646357	0.039341
139	0.0879459	0.14963	0.0643599	0.0375114
140	0.0888642	0.163463	0.0604603	0.0395024
141	0.084378	0.147746	0.0578443	0.039267
142	0.0831567	0.110755	0.048457	0.0375435
143	0.0842917	0.0851396	0.0512265	0.0340411
144	0.092178	0.0765574	0.0537181	0.0425495
145	0.10443	0.0764639	0.0763669	0.0488295
146	0.116507	0.0666688	0.12739	0.0490858
147	0.148537	0.059307	0.149932	0.0475419
148	0.162376	0.0657859	0.147135	0.0390828
149	0.156401	0.075823	0.124379	0.0456346
150	0.176683	0.091735	0.120259	0.0525152
151	0.188803	0.0985959	0.139022	0.0529041
152	0.181528	0.0971815	0.148005	0.0504312
153	0.174374	0.102644	0.155689	0.0398943
154	0.159287	0.110203	0.141959	0.039024
155	0.155074	0.102721	0.128167	0.0369568
156	0.168059	0.0811355	0.121393	0.0456989
157	0.170623	0.0694418	0.105713	0.0520819
158	0.16579	0.0715494	0.0970477	0.0416835
159	0.160198	0.0731236	0.0924317	0.0427763
160	0.145392	0.0654781	0.0882215	0.0354591
161	0.129628	0.0619173	0.0873206	0.0346349
162	0.109127	0.0640403	0.0799336	0.0430139
163	0.0879702	0.0622799	0.0649121	0.041707
164	0.0760842	0.063767	0.0620374	0.0553931
165	0.0722636	0.064045	0.0627681	0.061794
166	0.0733322	0.0589681	0.0541982	0.0469286
167	0.0705262	0.0463547	0.0514635	0.0376034
168	0.0679525	0.0358259	0.051366	0.0412837
169	0.0604767	0.0414764	0.0504825	0.0433123
170	0.0575756	0.042905	0.0511554	0.0379868
171	0.0749681	0.0399259	0.0470145	0.0368817
172	0.0823965	0.0379145	0.0402113	0.0482946
173	0.0716704	0.0286074	0.034164	0.0621982
174	0.0595794	0.0267455	0.0359635	0.0558288
175	0.0501623	0.0323617	0.0414696	0.0454022
176	0.0523669	0.037368	0.03839	0.0367716
177	0.0561566	0.0403306	0.0338913	0.0288897
178	0.0485488	0.0440864	0.0363268	0.0380243
179	0.0382351	0.0496643	0.0553724	0.0383038
180	0.0369683	0.0525965	0.0792292	0.040917
181	0.0506131	0.0550789	0.071472	0.0556021
182	0.057069	0.0498682	0.0603441	0.0526348
183	0.0454442	0.0491432	0.0980286	0.0496068
184	0.0361021	0.056652	0.125019	0.0461576
185	0.0320347	0.0487544	0.0996442	0.0365603
186	0.0270419	0.0487259	0.0838047	0.0331105
187	0.0208417	0.0646146	0.0832268	0.030966
188	0.0190019	0.06945	0.0736601	0.033933
189	0.0183205	0.0708478	0.0626474	0.0311031
190	0.0147018	0.066193	0.0517241	0.0228438
191	0.0133561	0.0540544	0.0430182	0.0404791
192	0.00995512	0.0423895	0.0412038	0.0641939
193	0.0101817	0.0347486	0.0516365	0.0665321
194	0.0129127	0.038505	0.0598873	0.0628658
195	0.0109637	0.0414451	0.0546497	0.0535931
196	0.0110763	0.0415109	0.0456974	0.0456616
197	0.0112527	0.0428415	0.0434617	0.044236
198	0.0108016	0.0438919	0.0439642	0.0405547
199	0.0101971	0.0452644	0.0350759	0.0386732
200	0.00712905	0.0430137	0.0365454	0.0368405
201	0.00417733	0.0391601	0.0367405	0.0342048
202	0.000943442	0.0334649	0.0250238	0.033202
203	-0.000637166	0.0303934	0.0334147	0.0337055
204	0.00215088	0.0355149	0.0418368	0.0386356
205	0.00193368	0.0435254	0.0379875	0.0390543
206	-0.00137813	0.0464873	0.0351554	0.0339256
207	-0.00252055	0.0395324	0.0268209	0.0318855
208	-0.00240564	0.038613	0.0258539	0.0304154
209	-0.000438246	0.0440274	0.0345563	0.025713
210	-0.00123616	0.0408215	0.0392633	0.0206031
211	-0.00125333	0.0396227	0.0350067	0.0290962
212	0.000629878	0.0356293	0.0303015	0.0375112
213	-0.00125509	0.0332915	0.0343748	0.030478
214	-0.000572538	0.0405437	0.0410157	0.025337
215	-0.000255824	0.0418048	0.0513336	0.0309866
216	-0.00366892	0.0391437	0.0530932	0.049915
217	-0.00262036	0.0358891	0.0503628	0.0623934
218	0.00245919	0.0381476	0.05407	0.0522358
219	0.00375237	0.038708	0.0522687	0.0380332
220	0.00555606	0.0332267	0.0568735	0.0333438
221	0.00886806	0.0326863	0.054742	0.0344397
222	0.0061521	0.0274242	0.0414193	0.0333547
223	0.00516881	0.0268096	0.0338913	0.0359562
224	0.00962409	0.0323604	0.025246	0.039472
225	0.0146767	0.0345212	0.0240509	0.0473684
226	0.02043	0.037584	0.0252612	0.0675969
227	0.0222958	0.0328051	0.0189398	0.0707038
228	0.0210505	0.0251426	0.0134432	0.0634239
229	0.0220347	0.0219487	0.013951	0.0689132
230	0.0221621	0.0222445	0.0240015	0.0670351
231	0.0243481	0.0288516	0.0310984	0.0523732
232	0.0210051	0.0290555	0.0244077	0.0477986
233	0.0111762	0.0302004	0.0228	0.0523473
234	0.0122233	0.0489063	0.0296412	0.0489962
235	0.0152242	0.0534375	0.0292497	0.048892
236	0.0103651	0.0554132	0.0240667	0.0512573
237	0.00579212	0.064652	0.0255277	0.0488321
238	0.00545383	0.058908	0.0346716	0.0456359
239	0.00434112	0.0663344	0.0331456	0.0378796
240	0.00600422	0.0653569	0.0317425	0.0353531
[truncated: 1 more columns]

## Sheet: Supplementary Figure 3
CRH+ BMAL1+ (%)			CRH+ neurons				Change in fluorescence after stressor (%)					Maximum dFF after stressor (%)				Response duration after stressor (s)					LD integrated calcium								DD integrated calcium							Phase (ZT, h)			LD event frequency (min^-1)
KO	WT		Cre/Cre	Cre/+	Cre/Cre; fl/fl		Time/Animal	A	B	C		WT	KO			WT	KO			ZT/Animal	A	B	C	D	E	F		ZT/Animal	A	B	C	D	E	F		LD		ZT/Genotype	WT				KO
2.41	96.92		69	71	68		-60	0.0116823	0.0427561	0.0498821		28	18			76.9	77.3			12	11.4412	28.0765	22.6936	3.19664	49.736	45.2562		12	52.7272	64.5802			25.7273	40.4056		7		12			15	29	2	4	8	0	5	3
5.06	96.63		75	74	62		-59	0.0151514	0.0365294	0.0580946		21	26			60.5	61.3			13	100	56.6797	58.4327	19.8794	63.6128	80.1292		13	39.6726	41.3341			8.57369	52.7099		9		13	0	2	20	27	0	4	9	7	2	3
4.55	94.6		82	76	87		-58	0.00903954	0.0410622	0.0643235		15	22			38.7	43.7			14	5.60449	37.1019	27.3317	7.6206	27.3517	42.9327		14	10.874	32.45			15.8017	18.2754		10		14	0	0	15	21	0	9	4	0	5	3
2.99	97.65		77	77	83		-57	0.00675033	0.0384232	0.0644177										15	8.3802	41.2172	33.445	24.7337	19.7613	0.405038		15	38.9437	32.0297			48.6365	43.5598		9		15	0	14	10	0	6	4	10	7	10	2
					75		-56	0.00780076	0.0208222	0.0629779										16	60.5743	50.7826	47.2358	7.07372	43.1032	0		16	0.317815	26.0668			0	10.42		7		16	0	1	7	0	3	10	4	0	5	6
					74		-55	0.00782171	0.018206	0.0570614										17	87.3501	52.4774	52.5135	25.3852	17.6686	2.23932		17	34.2698	11.776			27.5494	39.3209		8		17	0	10	9	0	0	4	6	0	9	1
							-54	0.017337	0.0157187	0.0579498										18	27.489	52.6429	50.9934	36.3623	13.191	63.3574		18	7.46226	13.5402			45.9491	43.2308				18	0	1	8	6	8	5	13	7	9	2
							-53	0.0152163	0.0167418	0.0606801										19	42.2859	37.6033	37.0045	16.673	5.78408	3.39469		19	25.9468	18.2538			41.4625	38.7133				19	10	8	7	2	6	2	5	1	5	13
							-52	0.00854809	0.0198642	0.0527467										20	9.1019	44.1872	29.2695	1.36512	59.3571	43.1915		20	12.2543	19.2355			12.3321	32.4839				20	12	0	7	0	0	0	6	2	9	4
							-51	0.0157432	0.0151852	0.0398282										21	18.2177	40.2715	11.7986	16.8772	61.0716	1.54796		21	22.7462	36.9626			17.0505	29.5461				21	0	2	10	7	0	0	0	6	1	5
							-50	0.0147761	0.0167631	0.0405268										22	55.311	33.2251	0	0.448282	15.623	3.81693		22	42.8019	32.9059			12.5637	16.822				22	11	4	0	1	11	3	0	0	8	9
							-49	0.00703726	0.0183923	0.0536887										23	2.24678	38.9616	6.33903	1.04782	15.718	100		23	28.4312	20.8798			32.2169	21.929				23	1	4	0	19	8	5	3	1	5	14
							-48	0.00746	0.0229697	0.0535258										0	20.645	44.9519	15.0648	10.3743	56.4141	0.017545		0	39.2155	8.42787			14.1715	7.13857				0	17	10	1	4	15	7	7	2	16	15
							-47	0.0100073	0.0211218	0.0527628										1	34.9522	50.7585	4.19699	3.40087	79.4893	1.45404		1	32.8532	32.8002	7.46329	38.1908	60.8291	13.2872				1	22	19	0	0	9	10	0	0	16	13
							-46	0.0113726	0.0166423	0.0547958										2	44.1254	42.933	5.46884	1.85267	56.8757	27.9554		2	11.7855	21.1857	8.28635	44.7043	60.8915	0.898713				2	12	14	20	33	18	15	0	3	18	16
							-45	0.0107573	0.0215276	0.049776										3	38.8649	41.4767	13.6188	7.37736	71.1784	19.0818		3	37.4176	29.1664	18.3296	42.1336	54.0346	17.8941				3	16	13	18	27	14	8	5	10	14	16
							-44	0.0125458	0.0226033	0.0558757										4	22.197	42.9523	41.2252	10.5352	57.7819	30.9057		4	93.9526	61.0834	12.8425	40.3672	15.2654	1.88193				4	24	16	14	10	18	11	27	7	17	15
							-43	0.0126519	0.0203443	0.0612347										5	31.5469	39.8517	24.4399	22.4443	96.5979	61.7769		5	95.3304	45.4357	52.0383	55.449	25.617	7.82945				5	26	25	13	24	10	21	18	10	14	15
							-42	0.00938619	0.0199967	0.0591914										6	70.073	60.8916	91.3186	14.0524	36.4842	11.5728		6	100	43.4744	57.7159	43.1281	34.9929	12.0234				6	28	20	22	21	11	14	16	8	16	11
							-41	0.0107321	0.0243275	0.061243										7	46.0128	54.4016	42.132	24.7323	46.7061	62.4356		7	4.70085	33.5235	71.6012	44.7857	50.2663	17.4981				7	20	21	18	23	4	15	13	7	15	15
							-40	0.0134499	0.0231201	0.0596174										8	96.8369	73.8811	78.2445	56.1656	83.9661	17.1672		8	19.6563	27.8763	66.3882	80.0481	37.6029	32.7707				8	4	25	16	22	12	13	17	12	9	18
							-39	0.0145559	0.0167072	0.0534476										9	42.6723	55.3586	48.6582	14.401	53.9208	46.903		9	65.2319	39.1561	90.5876	61.1555	66.8067	14.1997				9	21	22	10	8	3	12	8	8	17	16
							-38	0.0141462	0.0143355	0.050209										10	30.2353	67.3144	100	100	38.1298	14.3837		10	66.205	12.9315	76.9076	13.8702	81.5681	33.4154				10	19	19	15	26	4	15	15	11	16	17
							-37	0.0130132	0.0114842	0.046048										11	13.9959	50.517	53.1976	58.965	45.5163	68.919		11	6.09093	13.574	67.9101	89.1438	23.7157	54.7635				11	29	17	15	24	5	4	8	2	18	10
							-36	0.0126564	0.00775168	0.0411905										12	6.83328	44.0578	19.6107	1.61597	59.8915	45.4411		12	29.297	39.588	36.4709	64.6655	20.0876	37.3346				12	5	19	10	20	0	2	6	0	3	5
							-35	0.0101457	0.00661693	0.0390321										13	15.4821	41.7041	28.6006	60.9751	72.0145	79.089		13	13.9063	42.8164	40.0797	77.9458	15.134	14.1523				13	6	9	9	13	2	3	9	7	9	6
							-34	0.00590667	0.0109547	0.0307998										14	53.759	36.1837	35.6098	0	45.2857	88.5369		14	37.8931	12.9132	36.71	40.5278	4.68425	44.6629				14	3	1	5	2	0	0	7	0	2	7
							-33	0.00904701	0.0128989	0.0286574										15	2.98503	29.8558	63.9939	67.3679	9.27354	2.75156		15	42.3063	19.2626	33.0404	41.0492	22.8629	23.3618				15	8	5	7	0	11	3	5	9	3	7
							-32	0.0139466	0.0114887	0.0371284										16	6.55872	58.3665	38.7633	21.0093	12.4133	11.0402		16	40.378	10.9958	12.6235	76.5794	34.1716	26.0322				16	2	7	5	1	0	4	3	1	1	9
							-31	0.0102486	0.00700012	0.0401179										17	60.8273	46.2446	17.7566	24.914	3.37439	29.9089		17	82.3286	0	7.7917	74.3629	22.462	28.3531				17	2	2	6	1	9	4	7	5	6	9
							-30	0.0099133	0.00691312	0.0341584										18	12.6306	30.7104	79.069	53.3808	13.2281	2.21299		18	0.185643	10.8419	22.0628	74.7137	50.5109	34.4926				18	3	6	6	1	4	11	10	3	10	9
							-29	0.0160159	0.0163948	0.0264102										19	7.6292	47.0573	57.9831	30.8153	8.72489	21.713		19	34.9253	22.4254	51.6504	57.4584	56.3661	24.1116
							-28	0.0187846	0.0218756	0.0219226										20	49.3598	35.2608	22.0813	24.428	22.358	3.92744		20	3.91237	43.3149	21.5085	66.2792	9.4909	28.5758
							-27	0.0169296	0.0289158	0.0162289										21	13.7505	36.2361	17.6792	3.67977	66.7602	22.7216		21	68.1114	24.4298	0	35.9545	17.1803	17.5377
							-26	0.013863	0.0303343	0.0149318										22	6.40292	24.4611	3.38358	1.14752	8.93559	18.4711		22	54.9817	17.143	8.51444	40.0779	28.7345	39.1416
							-25	0.0173435	0.0280941	0.0141584										23	37.2542	37.0832	11.655	2.46213	0	1.16898		23	39.2234	23.5872	8.28563	28.5503	32.5224	43.7759
							-24	0.0217757	0.0275552	0.00916846										0	65.9561	31.6958	10.7962	1.49965	50.8	8.98826		0	33.8126	16.4686	4.7897	37.2893	51.873	23.9536
							-23	0.0159289	0.0178406	0.0160697										1	78.1147	22.3105	15.407	0.90198	85.0294	10.3782		1	41.9509	31.2636	16.7268	58.6436	63.0096	4.83973
							-22	0.0106224	0.0199986	0.0237214										2	37.0893	43.6298	24.0754	4.48479	11.7106	10.556		2	48.3951	100	13.5382	39.3177	47.5387	100
							-21	0.0112973	0.0287813	0.0225566										3	58.8932	33.4539	12.1847	7.09781	44.943	8.97657		3	33.2956	47.1478	20.5143	33.6259	18.2667	62.9985
							-20	0.00986786	0.0284416	0.0201437										4	47.0651	46.0974	15.2557	35.0819	58.6988	12.9138		4	16.2277	58.9822	52.4917	31.2146	63.5744	3.05974
							-19	0.00364539	0.0299057	0.0143033										5	90.7004	55.3495	31.3246	11.3495	33.583	56.916		5	66.9886	61.8534	100	40.8227	43.4451	16.1066
							-18	-0.00245232	0.0363024	0.0157099										6	86.5222	33.4645	22.9919	30.9944	78.6901	28.6435		6	29.1615	18.9505	67.7385	67.4647	36.061	0
							-17	0.000124221	0.0354783	0.0140574										7	51.1035	52.5269	48.6581	36.3405	36.9778	18.7692		7	17.3915	25.4072	94.1971	74.372	47.294	39.712
							-16	0.0042336	0.0301478	0.00923617										8	36.7101	48.7551	85.0866	41.8906	79.9667	25.0951		8	56.7367	17.8458	98.6657	69.3949	51.4328	29.7132
							-15	-0.000282773	0.0444859	0.0148582										9	45.1211	45.0098	75.465	51.787	50.2203	42.3303		9	4.50723	39.2544	65.9093	15.2999	32.2175	27.7096
							-14	0.000302485	0.0492247	0.0130734										10	73.9761	53.3193	81.3117	42.8651	82.8188	32.4004		10	0.153194	35.325	50.2082	0	36.4154	72.679
							-13	0.00357955	0.0354523	0.0133327										11	17.1143	45.8309	43.1624	56.2068	38.0583	98.7494		11	49.2881	18.9569	52.0014	100	18.5597	27.3203
							-12	0.000985591	0.0356342	0.0156461										12	11.6914	38.2216	42.8164	30.3232	85.9783	10.1048		12	30.3246	29.7361	36.0815	44.4575	46.7188	32.611
							-11	0.0020747	0.0293535	0.00830724										13	9.49544	40.5343	13.488	22.6837	35.1699	75.1069		13	60.0529	37.4729			11.6513	25.0843
							-10	0.000376489	0.0200119	0.00843775										14	16.6902	26.7801	50.6659	1.68792	85.0451	21.5057		14	86.2857	29.3717			17.2594	72.7149
							-9	-0.00150432	0.0254462	0.0121455										15	5.91572	31.7166	34.8287	13.8844	25.1366	8.03121		15	38.202	16.2364			25.7839	22.1847
							-8	-0.00208583	0.0311515	0.0121888										16	34.8451	64.3785	46.2871	5.82487	66.4419	3.50719		16	28.5184	28.5226			59.7354	26.3464
							-7	-0.00297951	0.0316116	0.00859203										17	9.93435	30.3327	31.7007	22.4759	24.3557	18.9561		17	14.3418	17.4839			87.842	32.2999
							-6	-4.65751e-05	0.0273738	0.00767861										18	8.8991	44.6765	29.7336	60.9646	58.0513	0.229264		18	12.5232	12.8377			15.2681	36.9139
							-5	0.00166593	0.0222007	0.00683889										19	36.8885	28.5049	48.2153	50.1593	18.3796	2.57829		19	0	16.6459			68.1973	36.27
							-4	0.00249875	0.0222321	0.00218895										20	3.66052	32.6697	3.77869	10.8635	62.0225	88.6607		20	60.7915	17.4642			31.7015	31.6424
							-3	-0.00108824	0.0265873	0.0130365										21	68.8678	17.4644	14.1456	15.0217	98.3346	4.44114		21	56.8868	8.00517			34.3438	27.695
							-2	0.00671538	0.0235144	0.0203583										22	10.5447	26.2948	1.58877	0.412394	27.6742	38.4336		22	12.7241	15.8852			5.94135	43.7005
							-1	0.0168275	0.0189255	0.0134138										23	52.0083	41.0784	8.21333	3.19076	12.8468	1.13305		23	42.3202	32.8705			37.8697	0.027422
							0	0.0123752	0.0219636	0.0122833										0	28.7692	36.7159	2.54184	2.54531	24.3337	0.941562		0	73.808	8.95318			32.5725	43.4986
							1	0.014928	0.0261902	0.01604										1	15.5556	32.9225	7.10593	4.33528	30.9128	1.7657		1	23.2989	8.99161			36.2185	37.8529
							2	0.020773	0.0292361	0.0146844										2	63.2076	28.809	6.47124	2.23844	40.8807	85.4657		2	53.5159	9.89467			40.9347	5.83373
							3	0.031561	0.0263264	0.0114733										3	63.8234	43.2371	32.9183	20.0184	100	96.709		3	35.0447	17.4831			100	9.45098
							4	0.0421405	0.0275707	0.0133302										4	54.1357	37.5071	38.4005	4.82574	42.4984	10.734		4	67.0317	18.0097			82.1353	52.3203
							5	0.0491018	0.0339846	0.00745402										5	34.1616	44.4868	21.756	16.6841	49.3563	37.982		5	58.1406	39.8231			44.6413	11.3724
							6	0.0608658	0.0372634	0.00669347										6	40.3935	37.0373	50.5548	20.7222	49.2587	18.5213		6	64.9066	25.4928			59.1905	29.048
							7	0.0606044	0.0476196	0.0132459										7	40.1416	85.5396	73.4089	33.9844	63.782	16.2424		7	30.308	11.0944			56.8883	0.612664
							8	0.0637381	0.0544837	0.00957084										8	32.7257	100	96.2887	44.854	35.583	15.9502		8	49.3194	11.7229
							9	0.0692715	0.0584948	0.0187149										9	35.8595	53.8065	74.0148	22.1876	73.9558	56.2441		9	11.1682	29.1773
							10	0.0883497	0.0715155	0.0510117										10	42.4176	72.9805	62.8182	52.4032	38.8672	69.1519		10	14.3749	8.76203
							11	0.142304	0.0828746	0.0877266										11	0	0	85.7715	25.8614	40.929	20.5487
							12	0.158901	0.0956675	0.110177
							13	0.14346	0.104516	0.121931
							14	0.152177	0.111773	0.139012
							15	0.158427	0.129313	0.158762
							16	0.163069	0.140716	0.166624
							17	0.168894	0.14548	0.175906
							18	0.16797	0.158582	0.197383
							19	0.170601	0.178682	0.191803
							20	0.17192	0.19539	0.164538
							21	0.175751	0.195145	0.148828
							22	0.174819	0.187147	0.149428
							23	0.168791	0.191361	0.15107
							24	0.183453	0.198258	0.146661
							25	0.197051	0.199057	0.158087
							26	0.196851	0.195749	0.156558
							27	0.199636	0.19484	0.14743
							28	0.197264	0.192813	0.166428
							29	0.195698	0.182135	0.172695
							30	0.187651	0.173382	0.163196
							31	0.179211	0.164257	0.167377
							32	0.18181	0.15355	0.17578
							33	0.16993	0.147561	0.172074
							34	0.16317	0.1464	0.161444
							35	0.167923	0.146648	0.159651
							36	0.158025	0.153003	0.163242
							37	0.158653	0.156567	0.15759
							38	0.174029	0.14009	0.137761
							39	0.17556	0.13867	0.118625
							40	0.163535	0.14679	0.116303
							41	0.160164	0.13843	0.13708
							42	0.163913	0.148136	0.155409
							43	0.16553	0.148183	0.146422
							44	0.170675	0.132656	0.146613
							45	0.160581	0.137942	0.155722
							46	0.153326	0.132482	0.146744
							47	0.158864	0.120333	0.137633
							48	0.153411	0.11265	0.136971
							49	0.146305	0.103004	0.146799
							50	0.142	0.110172	0.143048
							51	0.149789	0.118284	0.138101
							52	0.148999	0.105686	0.147018
							53	0.139609	0.093328	0.139564
							54	0.143354	0.0985265	0.141019
							55	0.137237	0.104779	0.152884
							56	0.133494	0.115616	0.160827
							57	0.135982	0.125519	0.163573
							58	0.131236	0.1151	0.158548
							59	0.122462	0.102315	0.16304
							60	0.12713	0.0983293	0.171538
							61	0.135655	0.0975231	0.171238
							62	0.116057	0.0942073	0.161178
							63	0.114659	0.109527	0.153366
							64	0.133066	0.129439	0.148558
							65	0.130634	0.115833	0.143541
							66	0.12493	0.104895	0.143955
							67	0.106777	0.102033	0.143733
							68	0.0971932	0.0949762	0.136477
							69	0.122978	0.0964119	0.133498
							70	0.1391	0.0985595	0.141998
							71	0.138432	0.116277	0.136867
							72	0.136017	0.126081	0.128239
							73	0.130738	0.131911	0.1306
							74	0.136975	0.167269	0.128135
							75	0.132008	0.15844	0.131359
							76	0.123533	0.113934	0.126533
							77	0.126028	0.0945376	0.115291
							78	0.118887	0.0873302	0.115473
							79	0.119024	0.0908231	0.114631
							80	0.117695	0.088209	0.113837
							81	0.112188	0.0823059	0.110175
							82	0.111584	0.0836687	0.109884
							83	0.114276	0.0914399	0.113788
							84	0.120534	0.110888	0.11441
							85	0.118456	0.109438	0.12128
							86	0.117145	0.0998485	0.13421
							87	0.115258	0.107623	0.143961
							88	0.113194	0.104244	0.141801
							89	0.113407	0.107332	0.124865
							90	0.111429	0.116919	0.116861
							91	0.109433	0.114236	0.12784
							92	0.103031	0.111576	0.119351
							93	0.098884	0.101183	0.109925
							94	0.0971771	0.0983938	0.111037
							95	0.0974253	0.099149	0.101982
							96	0.0964771	0.0956751	0.103527
							97	0.0894025	0.0980331	0.0972607
							98	0.0897724	0.0937238	0.0995432
							99	0.0897539	0.102404	0.12472
							100	0.0836221	0.111107	0.133256
							101	0.0783311	0.105356	0.133332
							102	0.0770125	0.108764	0.122537
							103	0.0790563	0.103443	0.118524
							104	0.0762514	0.0923006	0.133637
							105	0.0782581	0.086745	0.117658
							106	0.0726271	0.0807485	0.107298
							107	0.0629173	0.0793642	0.122886
							108	0.0731445	0.0771638	0.113322
							109	0.0698956	0.0802153	0.112169
							110	0.0637313	0.0868213	0.119655
							111	0.0795539	0.0876451	0.107568
							112	0.0816995	0.0844771	0.103599
							113	0.0808647	0.0729815	0.100991
							114	0.0868341	0.0632874	0.092115
							115	0.0879269	0.0706625	0.0870345
							116	0.0957242	0.0961708	0.0867045
							117	0.0981977	0.0982433	0.0837198
							118	0.0990239	0.0812801	0.0758437
							119	0.100241	0.0792425	0.0794716
							120	0.0925037	0.0721375	0.0829947
							121	0.0940043	0.0721842	0.0798129
							122	0.0943222	0.0716149	0.0795538
							123	0.085228	0.0650357	0.0670035
							124	0.0841086	0.063515	0.0560953
							125	0.0852111	0.0587717	0.0566063
							126	0.0853778	0.0634915	0.059558
							127	0.0859863	0.0616119	0.0750588
							128	0.0822748	0.0576178	0.0943173
							129	0.0818369	0.0577714	0.111236
							130	0.0759697	0.0594242	0.109777
							131	0.0749309	0.0753653	0.0922913
							132	0.0903644	0.0689882	0.0974833
							133	0.0829336	0.050891	0.107023
							134	0.0686976	0.0440074	0.104823
							135	0.0768399	0.0408187	0.106017
							136	0.0788711	0.0578047	0.0984728
							137	0.0747968	0.0660195	0.0903313
							138	0.0748242	0.0640802	0.0987889
							139	0.0731753	0.075832	0.101301
							140	0.0748485	0.0719987	0.0975276
							141	0.0799634	0.0562168	0.104681
							142	0.0751434	0.0578102	0.100673
							143	0.0722605	0.071013	0.0971836
							144	0.0791335	0.0714961	0.114557
							145	0.0815116	0.0669491	0.105266
							146	0.088072	0.0677349	0.0801471
							147	0.10168	0.0641782	0.0895883
							148	0.119076	0.0670112	0.10749
							149	0.123606	0.0663837	0.103472
							150	0.110326	0.0679685	0.0942555
							151	0.111439	0.0808143	0.0984494
							152	0.119625	0.0828569	0.0973865
							153	0.12443	0.0836688	0.0866588
							154	0.122256	0.0898536	0.0806892
							155	0.109446	0.097043	0.0828662
							156	0.106445	0.0946864	0.0902871
							157	0.105598	0.0791186	0.0817082
							158	0.108958	0.0718716	0.0702222
							159	0.116603	0.0745066	0.0740299
							160	0.115567	0.0735719	0.0723822
							161	0.119662	0.0725628	0.0676264
							162	0.12399	0.0748624	0.0687143
							163	0.121066	0.068099	0.0656837
							164	0.114882	0.0569184	0.057567
							165	0.115349	0.0534319	0.0569321
							166	0.114548	0.0530697	0.0654504
							167	0.100977	0.0527295	0.0625467
							168	0.103703	0.0528325	0.0619445
							169	0.104047	0.0472154	0.0659164
							170	0.0903221	0.0397268	0.0551222
							171	0.0940402	0.0518579	0.0475372
							172	0.0953514	0.0594823	0.043826
							173	0.086126	0.0456307	0.0456306
							174	0.0831689	0.0565548	0.0547563
							175	0.0872319	0.0792527	0.0633662
							176	0.0915501	0.076492	0.0726459
							177	0.089317	0.0661273	0.0796105
							178	0.0924967	0.0610527	0.0867479
							179	0.105191	0.0561841	0.0930492
							180	0.0981769	0.0495359	0.0919827
							181	0.0890372	0.0426786	0.0849672
							182	0.0998178	0.0391792	0.089839
							183	0.0920396	0.0333447	0.09215
							184	0.081374	0.0261766	0.0852803
							185	0.0856261	0.043197	0.0976497
							186	0.0894819	0.0556645	0.111012
							187	0.105204	0.04126	0.112909
							188	0.110462	0.03568	0.101385
							189	0.0972946	0.0367142	0.0815321
							190	0.0967902	0.044895	0.0743424
							191	0.101706	0.0491919	0.0667948
							192	0.0988485	0.044305	0.0688448
							193	0.0924464	0.0489097	0.0719293
							194	0.0813759	0.0480448	0.0664252
							195	0.0778779	0.0436618	0.0756071
							196	0.0877499	0.039731	0.0791465
							197	0.0826427	0.0458811	0.0750255
							198	0.071115	0.0536639	0.0782145
							199	0.074246	0.0435728	0.0686255
							200	0.0752613	0.0378169	0.0523026
							201	0.069863	0.0374868	0.0512489
							202	0.0575799	0.0443556	0.0482423
							203	0.0541552	0.0518074	0.0466498
							204	0.0603018	0.0493367	0.0556386
							205	0.0594636	0.0477259	0.0569878
							206	0.0598787	0.0459919	0.0666238
							207	0.0531305	0.0426712	0.0700315
							208	0.0471371	0.0415774	0.0548396
							209	0.0516196	0.0462514	0.0629406
							210	0.0588565	0.0435894	0.0757769
							211	0.0677732	0.0381755	0.0821297
							212	0.0806976	0.0417373	0.0915143
							213	0.0864758	0.0447503	0.0832593
							214	0.0741808	0.0478876	0.0840344
							215	0.0746058	0.0382614	0.0896046
							216	0.0763488	0.0323617	0.0796029
							217	0.068587	0.0493363	0.0804237
							218	0.0740105	0.057547	0.0846681
							219	0.0745469	0.0514593	0.0899565
							220	0.0677668	0.0384911	0.0980634
							221	0.0681673	0.0459883	0.0899171
							222	0.0791493	0.0635226	0.0773533
							223	0.0785735	0.0538314	0.071736
							224	0.0712515	0.0436343	0.0795908
							225	0.0745321	0.0398421	0.0898996
							226	0.0739388	0.0392149	0.0913374
							227	0.0792045	0.042848	0.0968723
							228	0.0793648	0.0507878	0.0891827
							229	0.0713041	0.0562723	0.0703533
							230	0.0702942	0.0498429	0.0690513
							231	0.0654257	0.0494617	0.0736763
							232	0.0643952	0.0476793	0.0594627
							233	0.0713671	0.044174	0.0519064
							234	0.0659075	0.041178	0.0785949
							235	0.0616406	0.032474	0.0936552
							236	0.0658046	0.0321643	0.0771966
							237	0.0605518	0.0398665	0.0748695
							238	0.0562628	0.0554954	0.0819254
							239	0.0541049	0.0611491	0.0717768
							240	0.0616251	0.0538009	0.0573381
[truncated: 8 more columns]

## Sheet: Supplementary Figure 4
CT 12 ChR2 phase (CT, h)				CT 12 EGFP phase (CT, h)				CT 0 ChR2 phase (CT, h)				CT 0 EGFP phase (CT, h)
Day 1	Day 2	Day 3		Day 1	Day 2	Day 3		Day 1	Day 2	Day 3		Day 1	Day 2	Day 3
16	14	14		12	16	16		16	14	16		18	14	12
10	14	14		14	16	16		14	16	20		14	14	16
12	16	18		20	14	14		14	16	18		12	16	14
18	18	10		16	14	14		14	14	18		18	12	16
12	16	14		10	14	18		18	16	22		14	14	18
18	22	14		14	18	16
10	20	18		14	14	14
14	20	16
14	16	14

## Sheet: Supplementary Figure 5
[CORT] (pg/ml)
hM4Di						EGFP
Day 1		Day 2		Day 3		Day 1		Day 2		Day 3
Peak	Trough	Peak	Trough	Peak	Trough	Peak	Trough	Peak	Trough	Peak	Trough
11182	4109	23740	8106	11193	8919	16057	9740	9204	3251	16375	4801
11731	7042	14712	13619	7584	6882	9996	8349	18217	6924	10126	2820
19157	10547	15615	6205	12117	8520	10915	5848	17166	8047	12159	5853
18692	7718	13706	24981	16465	11926	13421	5007	24861	6417	13406	3892
34740	15464	10875	14687	13832	12048	14245	10217	32650	9418	19765	4317
13877	14001	11624	8391	15906	17573	17287	4871	15387	5392	16873	7593
27010	9753	17080	14927	10461	5051	26554	7373	28658	7574	26991	13169
25178	9517	23594	14655	20492	7642	23297	6791	13069	3717	26760	7158

[truncated: 1 more sheets: Supplementary Figure 6]
